# Supplementary material for: Tissue-specific mRNA expression profiling in grape berry tissues
Source: BMC Genomics. 2007 Jun 21;8:187. doi: 10.1186/1471-2164-8-187 (PMC1925093; doi:10.1186/1471-2164-8-187)
Supplement: Additional file 5 — Tables 22 and 23. Expression and putative function of all differentially expressed transcripts expressed in one or more berry tissues according to water status. [file 1471-2164-8-187-S5.xls]

## Sheet: Table 22
Cluster	Affy Probe	Unigene	Putative function	Match reference	Log ratio (Average/pulp)	Log ratio (Average/skin)	Log ratio (Average/seed)	GB ID of used sequence for probe	VVGI5 TC	B value (Pulp/Skin)	B value (Pulp/Seed)	B value (Skin/Seed)
J	1613431_at	CF415370	AAA50235	CDNA-5-encoded protein	-0.783415	-0.529746	0.787711	CF415370	TC71193	-7.21731	-2.77225	-3.98066
B	1608629_at	TC43275	BAC55748	Calcium-binding protein annexin [Oryza sativa (japonica cultivar-group)]	-0.450931	-0.363189	0.576266	CD797519	TC71166	-7.32317	2.9592	2.2358
B	1619071_at	TC49794		No hit	-0.559077	-0.764942	0.793094	CF413991	TC71165	-7.10713	-0.184454	1.34237
G	1613123_at	CF215236	CAB43924	ethylene-responsive family protein [Arabidopsis thaliana]"	1.05261	-0.930211	-1.31855	CF215236	TC71103	3.03584	4.72462	-7.06892
L	1617751_s_at	TC43235	AAP83137	lipoxygenase [Nicotiana attenuata]	0.106154	0.74182	-1.99217	CA813831	TC71102	-5.9246	1.86771	5.04199
J	1607729_at	TC51290	AAM61531	SKP1-like protein [Arabidopsis thaliana]	-1.01942	-0.493904	0.845256	CB981291	TC71101	-4.90295	6.67272	2.66294
J	1619319_at	TC43426	CAA20026	Unknown protein [Arabidopsis thaliana]	-0.545721	-0.235241	0.551302	CF415639	TC71057	-6.93881	-3.24906	-5.10964
I	1608477_at	TC50123	AAL13435	Ring box-1-like protein [Arabidopsis thaliana]	-0.173555	-0.597087	0.538297	CF519065	TC71028	-5.63317	-3.59721	0.398287
J	1609793_at	BQ792585	AAD20081	GEKO1 [Arabidopsis thaliana]"	-0.613153	-0.00262371	0.430875	BQ792585	TC71024	-5.26948	-2.56782	-6.53503
B	1609668_at	TC43344	NP_565764	33 kDa secretory protein-related [Arabidopsis thaliana]	-0.61027	-0.695031	0.78846	CA816744	TC71020	-7.30519	4.4662	5.22127
B	1616439_at	TC50039	AAM53248	Actin-related protein 8B [Arabidopsis thaliana]	-0.474477	-0.540485	0.671504	BQ799447	TC71015	-7.28385	5.18972	5.99242
E	1614515_at	TC50427	AAM20514	unknown protein [Arabidopsis thaliana]"	0.563654	0.187877	-1.38494	CF514073	TC71011	-4.78023	11.9801	8.91911
L	1609117_at	TC47977	AAM34777	Nam-like protein 14 [Petunia x hybrida]	0.297177	0.43747	-1.26176	CB970826	TC71005	-7.11665	6.08252	7.25632
L	1612197_at	TC50155		No hit	0.223073	0.534149	-1.37821	CD802423	TC70984	-6.81249	1.79614	3.80876
C	1611582_s_at	TC45212	NP_915673	photosystem II subunit (22KDa) precursor [Oryza sativa (japonica cultivar-group)]	-3.28209	1.49302	-3.60089	CB970190	TC70959	16.7931	-6.83545	17.8375
I	1621799_at	TC50140		No hit	-0.483066	-0.959475	0.823994	CF405317	TC70955	-5.17235	1.58547	5.55109
E	1619341_at	TC40332	AAM97123	protein phosphatase 2C-related \/ PP2C-related [Arabidopsis thaliana]"	0.632748	-0.00557878	-1.14132	BQ800462	TC70948	-2.35881	8.86568	3.0478
J	1613238_at	TC42051	CAA18486	unknown protein [Arabidopsis thaliana]	-0.826588	-0.33661	0.71742	CB974149	TC70908	-1.54516	12.1104	6.72287
G	1617501_at	TC45128	CAC44032	Snakin-1 [Solanum tuberosum]	0.472711	-0.0516467	-0.627157	BQ798778	TC70892	-2.63526	4.699	-2.04281
K	1613480_at	TC43301	AAC28549	unknown protein [Arabidopsis thaliana]	-1.11826	1.06952	-1.18241	CF403988	TC70889	15.3125	-7.60645	15.5995
K	1611476_at	TC38746	AAL38332	TP14_ARATH Thylakoid membrane phosphoprotein 14 kDa, chloroplast precursor	-0.667686	0.862524	-0.856561	CB342522	TC70882	10.0068	-6.78888	11.5114
G	1616666_at	TC43397	CAA07568	Mitochondrial carnitine\/acylcarnitine carrier-like protein	1.01488	-0.577593	-1.69345	CF403684	TC70874	-1.72803	3.67945	-4.13453
B	1608013_at	TC49347	CAB80696	unknown protein [Oryza sativa (japonica cultivar-group)]	-0.586046	-0.785459	0.810375	CF405880	TC70859	-7.20755	-1.53695	-0.256019
G	1608410_at	TC38520	1913422D	Nodulin	1.04851	-0.969702	-1.2481	CB008164	TC70852	-3.55288	-2.43659	-7.43193
B	1613354_at	TC50090		No hit	-1.34686	-1.33515	1.14438	CF371915	TC70851	-7.40229	7.2265	7.13016
J	1610425_at	TC50117		No hit	-0.619941	-0.351344	0.646577	CF512865	TC70825	-6.93168	-1.5822	-3.55227
J	1611480_at	CF404426	AAN08443	F-box family protein [Arabidopsis thaliana]	-2.49385	-0.664091	1.13184	CF404426	TC70762	9.19808	19.2193	9.01775
K	1617526_s_at	TC39963		No hit	-2.39661	1.33791	-1.82501	CB972978	TC70759	10.3751	-6.21947	7.80616
E	1606842_s_at	TC43428		No hit	0.49946	0.463833	-2.2715	CB914064	TC70738	-7.40131	4.33119	4.19871
G	1622840_at	TC39481	NP_917119	Clathrin-associated protein [Oryza sativa (japonica cultivar-group)]	0.530211	-0.18872	-0.559631	CF213749	TC70729	-0.783992	3.38481	-5.31552
G	1621946_at	TC50194	BAC41319	PIN1-like auxin transport protein [Cucumis sativus]	0.944122	-0.348972	-1.78171	CB975415	TC70724	0.513153	7.69892	-1.31375
B	1608118_at	TC49256		No hit	-1.94349	-1.7635	1.29012	CF209152	TC70717	-7.19726	10.8691	10.0792
K	1616191_s_at	TC38780	AAG10196	Cinnamate-4-hydroxylase [Gossypium arboreum]	-2.16997	1.13237	-0.772022	CB971061	TC70715	21.5446	8.9182	13.5516
J	1608560_at	TC50452		No hit	-1.17435	-0.48403	0.881224	CF405443	TC70708	-5.45067	2.43285	-1.6325
H	1612664_at	TC42473		No hit	0.680765	-1.70676	0.125205	CB349398	TC70699	-1.50371	-7.23809	-3.68241
G	1610090_at	TC43446	NP_176754	TRNA-splicing endonuclease positive effector-related [Arabidopsis thaliana]	0.865897	-0.365701	-1.31676	CF511241	TC70669	-2.10525	2.54625	-4.97792
B	1608715_at	TC42481	P83442	LEAD3_DAUCA Late embryogenesis abundant protein Dc3	-6.13633	-6.49946	1.57276	CB977234	TC70668	-6.94207	18.7754	19.477
F	1614401_at	CA810854	CAB10303	fringe-related protein [Arabidopsis thaliana]	-0.649559	0.503072	-0.0811609	CA810854	TC70627	4.92236	-2.81972	-2.14614
B	1614724_at	TC43389	AAO22716	Ethylene-forming dioxygenase [Arabidopsis thaliana]	-0.361669	-0.586979	0.637843	CB345006	TC70618	-6.23191	3.25294	5.92179
E	1620772_at	TC50163	AAK96793	Unknown protein [Arabidopsis thaliana]	0.357093	0.210577	-0.83134	CF607066	TC70606	-7.25304	-3.19502	-4.26732
J	1607047_at	CF413641	AAR20720	unknown [Arabidopsis thaliana]"	-0.709497	0.0311144	0.45066	CF413641	TC70600	2.97895	8.57615	-2.70286
F	1619317_at	TC45493	BAD61706	chloroplast FtsH protease [Oryza sativa (japonica cultivar-group)]	-0.817734	0.485949	0.0456687	CF516706	TC70596	2.70311	-1.73823	-5.62005
B	1615819_at	TC50171	AAL32903	tyrosine aminotransferase-like protein [Arabidopsis thaliana]	-1.00796	-1.44778	1.09502	CB970857	TC70588	-6.38923	3.63233	6.07555
E	1609390_at	TC43373	AAO13795	sterol 4-alpha-methyl-oxidase [Gossypium arboreum]	0.359702	0.288564	-1.01329	CD798340	TC70578	-7.33197	3.90936	3.25344
G	1621130_at	TC48500		No hit	0.506019	-0.199483	-0.496121	CB003684	TC70571	-1.174	2.36827	-5.93688
C	1610741_at	TC45850	BAD17466	unknown protein [Oryza sativa (japonica cultivar-group)]	-2.83254	1.43836	-2.74185	CB340766	TC70570	10.4082	-7.67433	10.042
B	1611289_at	TC42542		No hit	-2.72108	-3.54825	1.46616	CB347868	TC70568	-2.46905	16.8583	19.6583
E	1610151_at	TC47140	CAB36769	AAA-type ATPase family protein [Arabidopsis thaliana]"	0.744017	0.188183	-2.42787	CF404642	TC70535	-5.8147	9.76147	7.19178
J	1609653_at	TC49220		No hit	-3.17679	-1.96955	1.3973	BQ797078	TC70494	-2.3124	14.4558	10.3248
I	1614762_at	TC46940		No hit	-0.424731	-2.14202	1.02038	CF414632	TC70463	-4.20112	-4.98022	0.569917
G	1618189_at	TC47481	BAD22947	Oligopeptidase A-like [Oryza sativa (japonica cultivar-group)]	0.464566	-0.0833317	-0.56443	CB003356	TC70440	-1.91372	4.4666	-3.04582
C	1620660_at	TC45596	AAK93626	proline-rich family protein [Arabidopsis thaliana]	-0.260344	0.63031	-0.696158	CF517134	TC70416	-0.561526	-5.52646	3.39579
L	1614462_at	TC38195	NP_783228	Photosystem II 44 kDa protein [Atropa belladonna]	-0.0134949	0.51639	-0.788518	CB343121	TC70403	-6.09617	-5.86565	-2.68712
E	1609376_at	TC49180	BAA13096	diminuto [Pisum sativum]	0.521184	0.424495	-2.16641	CB981321	TC70389	-7.2994	11.2833	10.7421
E	1619978_at	TC43189	BAD87684	unknown protein [Oryza sativa (japonica cultivar-group)]"	0.505478	0.412827	-2.00512	CB977451	TC70386	-7.38527	2.43245	2.0804
B	1610538_at	TC43197	BAA06335	Peroxidase [Populus kitakamiensis]	-1.24643	-1.92707	1.21135	BQ796215	TC70377	-6.40886	0.460561	3.19159
B	1608469_at	TC43195	AAR01725	Unknown protein [Oryza sativa (japonica cultivar-group)]	-0.468954	-0.421566	0.614378	CF519012	TC70374	-7.38384	-1.32183	-1.72243
E	1614390_at	TC50003	CAC36401	Serine\/threonine-protein kinase BRI1-like 3 precursor (EC 2.7.1.37)	0.513224	-0.0145518	-0.778928	CB978875	TC70352	-6.24981	-1.91279	-4.98769
G	1621357_s_at	TC38298	AAN86276	Cell-autonomous heat shock cognate protein 70 [Cucurbita maxima]	0.457222	-0.0678487	-0.571226	CF518673	TC70328	-5.18695	-0.928095	-5.33351
J	1608720_at	CF403625		No hit	-2.35465	-1.0116	1.20695	CF403625	TC70324	1.68267	14.6981	7.9675
L	1619479_a_at	TC38818	AAF75794	7-transmembrane G-protein-coupled receptor [Solanum chacoense]	0.312261	0.357168	-1.06661	CB980068	TC70315	-7.35186	8.507	8.96328
B	1613170_s_at	TC38157	XP_467300	unknown protein [Arabidopsis thaliana]	-2.647	-2.14557	1.38645	CB975423	TC70314	-7.29144	3.66284	2.82901
L	1611248_at	TC39030	AAM13119	transducin family protein \/ WD-40 repeat family protein [Arabidopsis thaliana]"	0.223298	0.350127	-0.84185	CD797306	TC70305	-6.78946	7.7029	9.27322
K	1616898_at	TC42471	AAN61072	O-methyltransferase [Mesembryanthemum crystallinum]	-4.97751	1.51073	-3.07449	BQ796057	TC70299	15.2196	-0.699891	10.0391
K	1607739_at	TC45282	CAA53579	flavanone 3-hydroxylase [Vitis vinifera]	-2.42176	1.15614	-0.774069	CF415693	TC70298	17.8167	6.5161	8.80775
J	1622335_s_at	TC49991	AAM48132	Protein kinase [Saussurea medusa]	-0.544657	-0.21609	0.539581	CB971480	TC70294	-6.18262	0.636773	-2.5911
E	1617040_at	TC49993	AAG50709	Amino acid permease, putative [Arabidopsis thaliana]	0.549325	0.203113	-1.3755	CB980082	TC70279	-5.50163	10.25	7.46816
E	1614766_at	TC46698	AAK59686	BRI1-KD interacting protein 118 [Oryza sativa (japonica cultivar-group)]"	0.418577	0.176741	-0.907621	BQ799111	TC70277	-6.30141	6.18718	3.67
E	1609270_at	TC41345	AAM93433	ACR8 [Arabidopsis thaliana]	0.598455	0.412237	-2.68818	CF209679	TC70270	-7.14634	11.291	10.4262
J	1613188_at	TC43163	AAX33233	Plastid alpha-amylase [Actinidia chinensis]	-0.83271	-0.150117	0.620445	CA817889	TC70258	-4.09659	1.62392	-4.01546
A	1622830_at	TC45803	CAA65634	PS60 [Nicotiana tabacum]	0.587729	-0.47976	-0.358409	CB923401	TC70250	1.42532	-0.180282	-7.43386
G	1621755_at	CF209304		No hit	0.557803	-0.188789	-0.620086	CF209304	TC70244	-5.41155	-3.40702	-6.95109
L	1613196_at	TC49946	AAM97321	homeodomain protein GhHOX1 [Gossypium hirsutum]	0.230511	0.606949	-1.71921	CB977146	TC70239	-6.71737	2.37297	4.49246
E	1621448_at	TC47141	AAK96835	NAM (no apical meristem)-like protein [Arabidopsis thaliana]	0.722825	0.021255	-1.57885	BQ796150	TC70234	-3.02415	10.0683	5.18792
F	1609754_s_at	TC48058	S67499	Glutamate synthase (ferredoxin) (EC 1.4.7.1) (clone C(35)) - common tobacco (fragment)	-2.10535	-0.00793546	0.826266	CB915025	TC70231	2.78217	6.38476	-5.38413
L	1617818_at	TC48028		No hit	-0.133516	0.570178	-0.728128	CD013296	TC70216	-4.03751	-4.98959	0.726939
L	1612081_at	TC41629	AAK83625	putative heat shock factor protein hsf8 [Arabidopsis thaliana]	-0.166155	0.532	-0.593239	CA815649	TC70186	-2.05311	-5.05129	2.54915
J	1620684_at	TC42845	AAF19690	Plastid ribosomal protein S6, putative	-0.648781	-0.083193	0.504076	CA811105	TC70179	-1.19837	6.68011	-0.968436
E	1621550_s_at	TC39599	AAO15916	Cytosol aminopeptidase (EC 3.4.11.1) (Leucine aminopeptidase) (LAP)DE (Leucyl aminopeptidase) (Proline aminopeptidase) (EC 3.4.11.5) (ProlylDE aminopeptidase).	0.380751	0.105901	-0.685443	CF215171	TC70174	-6.47881	0.816603	-1.952
E	1611645_at	TC40760	AAG12849	AC079286_6 photosystem II 22 kDa protein, putative\; 13290-12539 [Arabidopsis thaliana]"	0.382787	0.302333	-1.1109	CB349661	TC70171	-7.16291	11.6033	10.7834
B	1620137_s_at	TC39394	AAG17880	Kunitz trypsin inhibitor protein [Phaseolus coccineus]	-2.68843	-2.88656	1.4381	CB911784	TC70167	-7.14827	13.453	14.1929
B	1616224_at	TC42695		No hit	-1.74667	-1.42425	1.21996	CB978316	TC70135	-6.00105	14.8157	13.0657
I	1611272_at	TC48457	AAS55470	little protein 1 [Oryza sativa (japonica cultivar-group)]	-0.70568	-1.31059	0.988187	CB914650	TC70134	-5.30664	2.20679	5.95464
E	1617186_at	CF415580	CAA04696	plastidic glucose-6-phosphate dehydrogenase [Arabidopsis thaliana]	0.343731	0.217733	-0.815882	CF415580	TC70119	-7.15987	2.44722	1.14148
I	1617622_at	TC43179	BAD22968	OTU-like cysteine protease-like [Oryza sativa (japonica cultivar-group)]	-0.413351	-0.804351	0.745455	CB975038	TC70118	-5.15423	2.91542	6.69232
E	1618123_at	TC49955	BAA21927	ZPT3-3 [Petunia x hybrida]	0.45399	0.464629	-1.99876	CA809099	TC70116	-7.40472	6.71968	6.7698
B	1612575_at	TC49280	AAN71927	Unknown protein [Arabidopsis thaliana]	-0.596939	-0.487002	0.70074	CB349060	TC70111	-7.32984	-2.28217	-3.04989
L	1617580_at	TC45888	CAA77213	sigma-like factor [Arabidopsis thaliana]	-0.0813268	0.558147	-0.779831	CF518891	TC70103	-0.699086	-0.0226075	7.77053
B	1609554_at	TC45020	AAD49336	Low molecular weight heat-shock protein [Nicotiana tabacum]	-2.68023	-2.89588	1.43809	BQ794473	TC70089	-6.7817	20.1048	20.8464
C	1621319_s_at	TC38434	AAQ10093	class IV chitinase [Vitis vinifera]	-0.37565	0.632784	-0.559179	CB981122	TC70080	-4.02175	-7.38872	-2.74484
G	1618665_at	TC43281		No hit	1.09614	-0.684601	-2.05888	CD799476	TC70076	-2.2226	2.97962	-4.42317
G	1616467_at	TC42668	AAA67719	Aminoalcoholphosphotransferase	0.474985	-0.0652958	-0.611873	CF604042	TC70059	-1.38569	6.13158	-1.49998
L	1613856_at	TC39277	AAG51266	Protein kinase, putative [Arabidopsis thaliana]	0.245803	0.401828	-1.02014	CD012158	TC70058	-7.16166	1.26276	2.5863
J	1610889_at	TC43265	NP_913603	Unknown protein [Arabidopsis thaliana]	-0.497935	-0.209172	0.512831	CB975923	TC70052	-6.47033	0.115612	-2.69226
B	1617579_at	TC42679		No hit	-4.92807	-4.87522	1.55242	CD713565	TC70031	-7.38706	21.8781	21.7626
B	1613323_at	TC43278	AAK97694	unknown protein [Arabidopsis thaliana]	-0.869011	-0.650515	0.860307	BQ800276	TC70028	-6.79189	6.62803	4.85208
B	1609745_at	TC43291	AAC49474	regulator of MAT2	-0.517243	-0.737216	0.766721	CB976353	TC70026	-6.59384	4.82962	6.90061
B	1614984_at	TC40205	AAD43161	Similar to ethylene-forming-enzyme-like dioxygenase [Arabidopsis thaliana]	-0.410464	-0.416556	0.58343	CF405053	TC70023	-7.40498	-2.67441	-2.64209
I	1617752_at	TC44744	BAA03413	EDGP precursor [Daucus carota]	-1.99598	-3.17283	1.39967	CF207692	TC70014	-0.994929	12.1647	16.49
L	1618579_at	TC38919	AAG51651	unknown [Arabidopsis thaliana]	-0.151673	0.639573	-0.883832	CD800388	TC70011	-4.15678	-4.51581	1.09772
I	1607291_at	TC38568	AAQ08597	Heat shock protein [Hevea brasiliensis]	-0.96675	-1.8239	1.14136	CB007647	TC69989	-4.94335	1.46282	5.6566
B	1609502_at	TC38969	CAA50218	chaperonin 60 [Cucurbita cv. Kurokawa Amakuri]	-0.545785	-0.632308	0.739708	CF372687	TC69987	-7.28779	3.41322	4.26744
C	1610660_at	TC40754	CAB63019	Receptor-protein kinase-like protein [Arabidopsis thaliana]	-0.359053	0.70889	-0.771575	CB008720	TC69974	-0.5363	-6.14373	2.73878
L	1614388_at	TC43370	AAK73976	C3HC4 zinc finger like protein	0.0309771	0.469457	-0.752175	CF210132	TC69964	-5.3353	-2.24768	2.02698
B	1607159_at	TC49508	AAG52392	reductase\; 61412-62628 [Arabidopsis thaliana]	-1.6294	-2.40841	1.31523	BQ793135	TC69942	-2.12696	13.7115	17.229
J	1615540_s_at	TC41717	BAB19758	nitrate transporter NRT1-3 [Glycine max]	-3.22827	-1.5593	1.35275	BQ796756	TC69915	7.28686	21.8237	15.0428
J	1617004_at	TC39703	BAC83596	xylose isomerase [Oryza sativa (japonica cultivar-group)]	-0.485234	-0.299407	0.558789	CB347444	TC69899	-7.10388	-1.13768	-2.70363
I	1621334_at	TC39582	AAF26101	early nodulin ENOD18 [Vicia faba]"	-0.294025	-1.32099	0.678762	CB007288	TC69891	-5.88061	-6.42482	-3.13221
E	1615388_at	TC48502	BAD06582	PERK1-like protein kinase [Nicotiana tabacum]	0.358086	0.229155	-0.872691	CF603129	TC69885	-7.22045	0.577836	-0.611612
J	1620066_at	TC48505		No hit	-1.31976	-0.178129	0.778671	CD721293	TC69875	-4.7388	-1.11021	-5.91118
B	1613521_at	TC38313	CAC39481	metallothionein-like protein [Quercus suber]	-2.74424	-2.16878	1.39416	CF514518	TC69862	-4.14672	18.9646	16.7597
G	1610455_at	TC43255	CAB07784	neoxanthin cleavage enzyme-like protein	1.06772	-0.511007	-2.30655	CD006453	TC69858	-2.12073	5.85933	-1.11519
L	1621951_at	TC50043	AAM63137	TINY-like protein [Arabidopsis thaliana]	0.0361283	0.569436	-1.02709	BQ795175	TC69851	-6.33753	-4.98036	-2.00448
J	1610363_at	TC50042	BAB62040	CjMDR1 [Coptis japonica]	-1.25496	-0.355815	0.84765	CB979583	TC69843	-5.89952	-1.45774	-5.01982
E	1609074_at	TC38975	BAB10182	SCARECROW transcriptional regulator-like [Arabidopsis thaliana]	0.359641	0.223701	-0.86468	CF404778	TC69826	-7.31174	-1.65639	-2.51667
G	1612177_at	CD798227		No hit	0.780005	-0.532571	-0.757447	CD798227	TC69822	1.56592	3.22659	-7.14443
K	1609809_at	TC42140	AAM76761	Unknown protein [Oryza sativa (japonica cultivar-group)]	-0.642326	0.858346	-0.872071	BQ796862	TC69800	-1.6384	-7.46072	-0.5327
E	1611516_at	TC48504	AAU89742	serine\/threonine-protein kinase NAK (EC 2.7.1.37).	0.461353	0.00370943	-0.688282	CB008162	TC69797	-4.39658	3.29438	-1.86962
E	1621268_at	TC43654	AAK53025	unknown protein [Arabidopsis thaliana]"	0.412776	0.177087	-0.893904	CB347163	TC69779	-6.20707	6.81537	4.25848
I	1616381_at	TC43651		No hit	-0.0702466	-0.753891	0.540546	CF212692	TC69770	-4.85992	-5.75783	-1.02203
B	1613161_at	TC48482	BAB08605	Pectin-glucuronyltransferase [Oryza sativa (japonica cultivar-group)]	-4.22594	-4.53565	1.53777	BQ792976	TC69764	-5.81533	26.6981	27.4006
H	1613650_at	TC43641	BAA19769	SRC2 [Glycine max]	0.36947	-0.85165	0.206607	CF404435	TC69759	-0.529036	-7.56849	-1.75931
I	1612510_at	TC41162	BAD20101	nodulation receptor kinase-like protein [Oryza sativa (japonica cultivar-group)]	-0.130341	-0.740728	0.573323	CB919682	TC69747	-4.29554	-3.80848	1.65437
G	1618511_at	TC50312	AAL86318	unknown protein [Arabidopsis thaliana]"	0.845777	-0.201823	-1.58504	CF404182	TC69735	0.63396	10.7095	2.93469
E	1611583_at	TC40246	AAM63446	Transcription factor DREB1A, putative\; 22554-23300 [Arabidopsis thaliana]"	0.442343	0.445045	-1.83735	CF405989	TC69718	-7.40501	8.48941	8.50886
K	1620650_s_at	TC48483	AAD10327	cinnamyl alcohol dehydrogenase [Fragaria x ananassa]	-1.03093	0.82928	-0.44653	CF207485	TC69704	4.09692	-5.46925	-0.337782
F	1621374_at	TC47099	AAV44065	chlorophyll synthase [Oryza sativa (japonica cultivar-group)]	-0.755275	0.480595	0.0175624	CF371661	TC69700	4.24727	-1.48533	-4.25809
K	1617951_at	TC43658	BAB10904	Nodulin-like protein [Arabidopsis thaliana]	-0.539662	0.716656	-0.580571	CF210455	TC69690	6.02697	-7.64787	6.24715
C	1620398_at	TC43670	AAT40532	hydrolase, alpha\/beta fold family protein [Arabidopsis thaliana]	-0.322956	0.610835	-0.570407	CA810891	TC69678	-2.12916	-7.1054	-0.181301
B	1609641_at	TC41666	AAN86191	DNA repair ATPase-related [Arabidopsis thaliana]	-0.315163	-0.479781	0.564772	CB922263	TC69672	-6.94593	0.327632	2.19147
C	1614065_at	TC43656	AAD40953	Phantastica [Lycopersicon esculentum]	-0.217496	0.566617	-0.601876	CB914463	TC69669	-2.82714	-6.11553	0.632762
B	1612981_at	CF606611		No hit	-0.606825	-0.939359	0.86544	CF606611	TC69656	-6.66371	1.03264	3.34392
F	1609765_s_at	TC45472	BAC07545	leucoanthocyanidin dioxgenase [Vitis labrusca x Vitis vinifera]	-3.53692	1.24833	-0.893843	CB007712	TC69652	18.5625	9.75319	6.96114
L	1613177_at	TC47351	AAM91103	ethylene-induced calmodulin-binding protein 5 [Arabidopsis thaliana]"	0.151316	0.342901	-0.687072	CD004414	TC69642	-6.48562	1.38449	3.92633
G	1606802_at	TC48481	AAL32012	putative RNA-binding protein	0.791429	-0.372922	-1.0087	CF207667	TC69640	0.148346	5.02387	-4.41048
B	1612685_a_at	TC40370	AAL06990	Caleosin-related protein	-0.420892	-0.532849	0.643255	CD798867	TC69613	-7.3162	-1.46477	-0.601759
K	1620020_at	TC48949		No hit	-0.737428	0.807157	-0.62053	CB919971	TC69606	5.20433	-7.5069	3.97036
G	1611899_at	TC39078	CAA72005	Uricase (EC 1.7.3.3) (Urate oxidase) (Nodulin 35 homolog)	0.525528	-0.229394	-0.499103	CD799598	TC69598	-0.552037	2.63056	-6.19509
G	1613267_at	TC46477	AAD02500	small hydrophobic protein [Arabidopsis thaliana]"	0.625855	-0.149456	-0.848699	CB348234	TC69592	0.782829	8.48487	-0.473144
F	1610206_at	TC39071	BAA05643	Phenylalanine ammonia-lyase [Camellia sinensis]	-1.51536	0.437773	0.373707	CF511227	TC69585	-4.15371	-3.72608	-7.60535
K	1622301_at	TC50383	CAC37356	membrane protein [Solanum tuberosum]	-2.52529	1.39321	-2.32428	BQ796244	TC69571	11.2426	-7.49266	10.3216
B	1607682_s_at	TC41057	BAD33996	integral membrane protein-like [Oryza sativa (japonica cultivar-group)]	-0.507053	-0.730079	0.759983	CF213778	TC69532	-5.54648	10.306	12.692
E	1615899_at	TC39217	BAC76411	acylamino acid-releasing enzyme [Arabidopsis thaliana]	0.516536	0.420095	-2.11111	CD013375	TC69530	-7.30862	10.6442	10.1085
B	1615889_at	TC41079		No hit	-0.307759	-0.546456	0.592066	CB973820	TC69529	-7.19864	-4.98662	-3.7422
I	1615638_at	TC47121	BAB02998	HvB12D homolog [Oryza sativa]	-1.52557	-2.90989	1.3332	CD797342	TC69524	-6.52256	-5.22925	-2.57712
J	1611089_at	TC44146	NP_680410	Zinc finger (C3HC4-type RING finger) family protein [Arabidopsis thaliana]	-1.53832	-0.267364	0.867799	CF518359	TC69517	-1.25657	5.41782	-2.54019
K	1614658_a_at	TC39256	CAA68993	Glutathione S-transferase [Petunia x hybrida]	-4.70976	1.51171	-3.18039	CF518071	TC69505	17.2377	-1.15402	13.0569
L	1607604_at	TC40223	AAK43926	mitochondrial protein [Arabidopsis thaliana]	0.337704	0.550866	-1.88209	CF213890	TC69485	-7.05623	6.53417	7.79421
L	1618443_at	TC50373		No hit	0.273742	0.273488	-0.780081	CF210315	TC69482	-7.40498	0.779692	0.776057
J	1616724_at	TC42705	AAG51468	Transitional endoplasmic reticulum ATPase	-0.453447	-0.319792	0.554362	CF513188	TC69467	-7.00851	3.39324	1.76804
L	1612984_at	TC50407	CAB41157	hydrolase, alpha\/beta fold family protein [Arabidopsis thaliana]	-0.275891	0.886083	-1.61746	CD800853	TC69452	-0.00531989	1.42801	9.2817
L	1608454_at	TC40308	AAO22616	protein kinase [Arabidopsis thaliana]	0.241794	0.348931	-0.87853	CF405827	TC69451	-7.25475	1.47726	2.51502
L	1607374_at	TC42155	AAQ17461	beta-D-glucosidase [Gossypium hirsutum]	0.0953991	0.434637	-0.785706	CF404162	TC69448	-4.53238	3.35509	7.57245
E	1610918_at	CD800198		No hit	0.484529	0.108265	-0.935283	CD800198	TC69447	-5.86223	3.23307	-0.22466
J	1619536_at	TC42086	CAG25777	translation releasing factor 2 [Cucumis sativus]	-0.705107	-0.255502	0.631251	CB971140	TC69446	-5.16765	3.04917	-1.28296
J	1614820_at	TC41552	BAA96091	sodium sulfate or dicarboxylate transporter [Arabidopsis thaliana]	-3.5375	-2.11949	1.42425	CF404616	TC69439	-3.81274	8.92326	4.39803
E	1607313_s_at	TC50265	CAA63981	Glutamine synthetase cytosolic isozyme 2 (EC 6.3.1.2)	0.438414	0.157747	-0.917727	CB340858	TC69421	-5.9147	6.72229	3.80608
K	1609568_at	TC38991	AAO33154	transketolase [Oryza sativa (japonica cultivar-group)]	-0.712954	0.896917	-0.921808	CD801712	TC69420	12.2846	-6.29851	13.9846
J	1620898_at	TC41945	BAD21925	XTP3-transactivated protein A-like [Oryza sativa (japonica cultivar-group)]	-0.544922	-0.244759	0.556419	CB976503	TC69413	-6.5486	-0.101282	-2.786
E	1614534_at	TC43720	CAB10287	zinc finger (DHHC type) family protein [Arabidopsis thaliana]"	0.530593	0.118589	-1.08987	CF603286	TC69396	-5.3686	5.48033	1.74956
B	1617907_at	TC41124	BAD29245	Growth-regulating factor 1-like [Oryza sativa (japonica cultivar-group)]	-0.457406	-0.352882	0.574041	CB346218	TC69391	-7.21084	2.2816	1.11909
B	1611295_at	TC43742	AAF03501	Peptide transporter [Arabidopsis thaliana]	-0.44033	-0.592321	0.677855	CD800045	TC69356	-7.23193	-1.78923	-0.585442
F	1615486_at	TC40309	NP_197045	Cyclic nucleotide-regulated ion channel \/ cyclic nucleotide-gated channel (CNGC2) [Arabidopsis thaliana]	-1.18729	0.348031	0.36519	CF415476	TC69351	2.97889	2.44024	-7.65834
E	1615809_at	TC45396	AAB18365	Xyloglucan endotransglycosylase-related protein	0.555856	-0.0633637	-0.803572	CB980277	TC69342	-3.86245	2.83387	-2.95765
B	1616462_at	TC41519	CAC69997	HMG I\/Y like protein [Glycine max]	-0.976202	-0.665945	0.896394	CF215132	TC69339	-4.92478	13.7054	11.0584
J	1615298_s_at	BQ793084		No hit	-1.55864	-0.159884	0.820022	BQ793084	TC69309	10.6084	18.3305	5.62584
B	1606930_at	TC48492	CAC42666	Oleosin	-4.21832	-4.68204	1.53969	CB347095	TC69302	-4.00172	27.5387	28.5362
B	1622196_at	TC41202	AAF23821	Homocysteine S-methyltransferase AtHMT-1 [Arabidopsis thaliana]	-0.508873	-0.618911	0.719022	CF511416	TC69290	-6.93575	9.26045	10.5258
F	1615542_at	TC50075		No hit	-0.70503	0.481008	-0.0132595	CF415517	TC69281	-0.213994	-4.51154	-5.83945
E	1607968_at	TC43690	BAB10277	Unknown protein [Arabidopsis thaliana]	0.45433	0.00412901	-0.67349	CF605708	TC69271	-6.31126	-3.21092	-6.00722
E	1619147_at	TC45325	T00621	Unknown protein [Arabidopsis thaliana]"	0.711428	0.122782	-1.8691	BQ796918	TC69265	-5.99174	5.09694	2.04364
F	1616475_at	TC39793	AAG25643	UDP-glucosyltransferase HRA25 [Phaseolus vulgaris]	-1.25116	0.537353	0.174511	CB971048	TC69259	3.91937	0.612989	-6.39495
B	1611820_at	TC38558	AAU04767	protein disulfide isomerase (PDI)-like protein 3 [Cucumis melo]	-1.41499	-1.84967	1.23114	CB914713	TC69253	-4.68923	14.5513	16.8411
J	1606846_at	TC45581	NP_566623	Oxidoreductase, 2OG-Fe(II) oxygenase family protein [Arabidopsis thaliana]	-0.957259	-0.115613	0.643372	CB005417	TC69240	-3.65181	1.28369	-4.79529
B	1621071_at	TC46973	CAA70317	cholinephosphate cytidylyltransferase [Pisum sativum]	-1.76793	-1.64796	1.25537	CA811292	TC69223	-7.17697	16.5915	16.0088
L	1619193_at	TC39039	BAB86568	lustrin A-like [Oryza sativa (japonica cultivar-group)]	0.355736	0.65139	-2.74004	CB009544	TC69211	-7.10287	6.44508	7.62484
L	1617618_at	TC39418		No hit	0.160269	0.340611	-0.698501	CD798691	TC69210	-6.79062	0.957682	3.06835
L	1615808_s_at	TC38121	AAV69744	aquaporin [Vitis vinifera]	0.292301	0.388809	-1.1013	CF211264	TC69190	-7.34852	-1.00263	-0.31568
E	1611347_at	TC43710		No hit	0.754452	0.20829	-2.66482	BQ796609	TC69182	-5.79124	10.699	8.24536
F	1610774_at	TC46724	CAB64721	FKBP like protein [Arabidopsis thaliana]	-0.741855	0.100611	0.411212	CD012179	TC69158	0.799363	4.47508	-5.60767
E	1620915_at	TC49037		No hit	0.710861	0.00869882	-1.48531	CF511488	TC69153	-5.49459	2.83888	-1.12812
L	1614923_at	TC49029	AAB69727	3-hydroxy-3-methylglutaryl coenzyme A reductase [Camptotheca acuminata]	0.300414	0.318434	-0.939189	CD004083	TC69146	-7.39993	3.6703	3.85931
L	1616456_at	TC43700	AAG11397	Ammonium transporter [Lycopersicon esculentum]	0.0441111	0.456546	-0.744923	CF207729	TC69145	-6.33919	-4.25055	-1.22108
I	1614150_at	TC50282	AAU89733	Non-LTR retrolelement reverse transcriptase	-0.0126501	-0.65071	0.456032	CF216054	TC69142	-3.84703	-5.99621	-0.233551
E	1606973_at	TC40849	CAB81831	pRIB5 protein [Ribes nigrum]"	0.439799	-0.0116235	-0.617921	CF405439	TC69130	-2.91542	5.3736	-0.930836
C	1615789_at	TC50287		No hit	-0.357107	0.687349	-0.715606	BQ795769	TC69114	-4.89966	-7.16012	-3.16707
K	1606932_at	TC50284	AAL25543	unknown [Arabidopsis thaliana]	-0.527508	0.668502	-0.480304	CF414058	TC69112	-1.17246	-7.678	-1.6876
J	1621720_at	TC43504	AAK53868	Mitochondrial elongation factor G [Oryza sativa]	-0.675227	-0.410587	0.697284	CD801738	TC69108	-6.67199	3.05877	0.767199
K	1615180_at	TC43490		No hit	-0.568957	0.763052	-0.669283	CF214599	TC69080	2.27334	-7.57921	2.88399
B	1611682_at	TC49004	NP_197914	ACT domain-containing protein [Arabidopsis thaliana]	-1.41808	-1.5255	1.18804	CB036119	TC69071	-7.2605	11.961	12.5716
G	1617847_at	TC43491	NP_566273	Heavy-metal-associated domain-containing protein [Arabidopsis thaliana]	0.611181	-0.307815	-0.589384	CF373011	TC69063	0.738406	3.63942	-6.32604
B	1616948_at	TC46921	BAD87908	tryptophanyl-tRNA synthetase [Oryza sativa (japonica cultivar-group)]	-0.98595	-0.757942	0.928857	CB972594	TC69057	-6.54308	9.80997	8.00593
J	1611241_at	TC50998	AAG40019	MLP3.17 [Arabidopsis thaliana]	-1.53012	-0.873898	1.07593	CB979182	TC69046	-3.2868	12.1141	7.99895
L	1619778_at	BQ795764		No hit	-0.00756975	0.43087	-0.605624	BQ795764	TC69045	-4.52341	-2.27425	2.84208
G	1615634_at	TC49571	AAM65752	hydroquinone glucosyltransferase (EC 2.4.1.218)	1.09542	-0.550066	-2.47187	CB970085	TC69016	2.56931	12.7696	4.2822
L	1611223_at	TC47916		No hit	-0.102241	0.620172	-0.912247	CA817112	TC69011	-4.08119	-4.0657	1.61945
B	1617411_at	TC43519	AAM63723	bHLH transcription factor (bHLH027) - like protein	-2.93475	-2.06561	1.39524	BQ797398	TC69009	-2.47082	17.5152	14.2528
L	1610372_at	TC46456	AAK62404	unknown protein [Oryza sativa (japonica cultivar-group)]"	0.360428	0.489147	-1.67771	CB007734	TC69001	-7.29719	4.51629	5.29842
B	1610001_at	TC49098	AAV31164	Unknown protein [Arabidopsis thaliana]	-0.767621	-0.91168	0.911537	CF211487	TC68994	-7.11513	9.44443	10.4335
F	1616559_at	TC39267	CAE03371	unknown protein [Oryza sativa (japonica cultivar-group)]"	-1.12112	0.427178	0.257811	CA814615	TC68992	6.57288	4.87425	-7.25377
H	1612739_at	BQ799113	NP_191786	Anion exchange family protein [Arabidopsis thaliana]	0.478893	-0.642185	-0.0505261	BQ799113	TC68987	3.2866	-3.88614	-2.98653
F	1614201_at	CF517408	AAO72364	Calcineurin B-like protein 10 [Arabidopsis thaliana]	-0.860312	0.237509	0.345068	CF517408	TC68986	2.16855	3.01008	-7.49326
E	1611919_at	TC41276	CAB82972	Auxin efflex carrier	0.397209	0.0503707	-0.627023	CB919145	TC68983	-4.98304	3.71462	-0.737698
F	1616392_at	TC50290		No hit	-0.697672	0.106454	0.386099	CF372646	TC68981	0.0352515	2.81643	-6.47464
L	1622245_at	TC50167	CAB10220	BHLH transcription factor (bHLH104)	0.0838108	0.472188	-0.854715	CD797598	TC68954	-6.39377	-3.09879	-0.135662
F	1614464_s_at	TC45010	CAC16165	pathogenesis-related protein 10 [Vitis vinifera]	-5.52734	0.885706	0.177152	BQ797149	TC68949	17.1673	15.4121	-5.90467
E	1612279_at	TC43513	AAK63979	integral membrane protein-like [Oryza sativa (japonica cultivar-group)]"	0.474906	-0.0241635	-0.673965	BQ796628	TC68945	-4.06287	2.95321	-2.61385
B	1622312_at	CA814487	AAR20745	GDSL-motif lipase hydrolase	-1.76662	-2.03485	1.29987	CA814487	TC68941	-6.85884	10.7682	12.023
B	1609617_at	TC50297	NP_915480	Regulator of chromosome condensation-like protein [Arabidopsis thaliana]	-1.44292	-1.55139	1.19597	CB345864	TC68933	-7.3077	12.5326	13.0196
E	1612961_a_at	TC38806	XP_479284	Pyrrolidone carboxyl peptidase-like protein [Oryza sativa (japonica cultivar-group)]	0.400016	0.272826	-1.08221	CB971491	TC68908	-7.16747	5.97282	4.86802
K	1615141_at	TC47925	AAL07109	peptide transporter protein [Arabidopsis thaliana]	-2.30941	1.07678	-0.537548	CB344835	TC68887	11.0179	2.31164	1.25143
B	1621782_at	CD802296		No hit	-0.570282	-0.546226	0.715195	CD802296	TC68864	-7.37982	10.4603	10.1917
B	1610498_at	TC45620	CAD33925	proline rich protein 3 [Cicer arietinum]	-0.327095	-0.464239	0.563653	BQ794434	TC68852	-6.92466	2.60598	4.36517
G	1614384_at	TC47909	AAP21412	unknown [Arabidopsis thaliana]"	0.66807	-0.122808	-1.02135	CF512271	TC68842	-0.74908	7.97706	0.34295
F	1618889_at	TC47199		No hit	-5.20651	1.2889	-0.917279	CB981513	TC68840	20.2199	14.0671	4.84307
L	1617099_at	BQ796398	BAD19686	co-chaperone CGE1 precursor isoform b [Oryza sativa (japonica cultivar-group)]	0.11709	0.37584	-0.694649	BQ796398	TC68801	-4.83154	5.06703	8.75351
J	1617036_at	TC47469	AAM13987	Inorganic polyphosphate\/ATP-NAD kinase (Poly(P)\/ATP NAD kinase [Oryza sativa (japonica cultivar-group)]	-0.683296	-0.124968	0.5462	CF210807	TC68791	-0.39388	8.69683	1.00173
E	1619261_s_at	CB982969	AAD31879	ABA-responsive protein (HVA22a) [Arabidopsis thaliana]"	0.419001	0.400333	-1.54294	CB982969	TC68788	-7.40423	8.17183	8.12844
E	1620754_at	TC46338	CAA69914	Ted2 [Vigna unguiculata]	0.295936	0.233817	-0.745704	CF209634	TC68780	-7.22848	8.10195	7.25484
J	1607971_at	TC39493	AAF61626	Stress enhanced protein 2\; SEP2 [Arabidopsis thaliana]	-1.06744	-0.0747627	0.653829	CF516939	TC68766	-3.07351	1.09646	-5.49462
L	1608252_s_at	TC45366	AAS46245	HMG-CoA synthase 2 [Hevea brasiliensis]	0.215088	0.412034	-0.975212	BQ797611	TC68763	-6.86358	3.17291	4.99648
E	1621599_at	TC50263		No hit	0.463405	0.0928374	-0.850111	CF216030	TC68754	-3.17796	10.7202	6.14795
J	1618132_at	TC49003	AAC28086	nitrate transporter NTL1 [Arabidopsis thaliana]	-1.38279	-0.467353	0.920851	CB976959	TC68753	-2.78659	6.61666	0.5116
K	1616850_at	TC40002	AAF64227	Glucose acyltransferase [Lycopersicon pennellii]	-2.7509	1.1553	-0.680066	CF208300	TC68751	8.21648	0.186769	-0.810062
F	1615174_s_at	TC39641	AAX12185	Leucoanthocyanidin reductase [Malus x domestica]	-1.59992	0.210556	0.597384	CD011073	TC68741	2.64901	4.58484	-6.92705
B	1616116_at	TC50266	AAL90901	Seed imbitition protein-like	-0.428313	-0.408715	0.588397	CF604141	TC68730	-7.39983	-3.12304	-3.31141
C	1607816_at	TC41739	AAR99876	strubbelig receptor family 8 [Arabidopsis thaliana]	-0.310765	0.713685	-0.852569	CF216068	TC68701	-2.13895	-5.26211	2.25503
E	1606987_at	TC42078	CAB80047	disease resistance-like protein [Arabidopsis thaliana]"	0.409718	0.364416	-1.38002	CF405059	TC68693	-7.37785	8.90079	8.59574
F	1607460_at	TC49158	AAM28290	ATP\/GTP binding protein [Ananas comosus]	-1.02038	0.233255	0.413084	CB004755	TC68679	1.40981	2.74952	-7.31037
G	1618073_at	CF414414		No hit	0.525447	-0.226559	-0.502364	CF414414	TC68675	-4.43495	-2.49367	-7.05612
I	1617636_at	TC42951	BAC83625	Integral membrane protein [Oryza sativa (japonica cultivar-group)]	-0.102313	-0.61704	0.502284	CF513931	TC68669	-3.84604	-3.22887	2.63185
C	1615469_at	TC45874		No hit	-2.32948	1.3798	-2.33115	CB974963	TC68649	2.49852	-7.68607	2.20671
B	1609655_at	TC50362		No hit	-0.727588	-0.751924	0.84982	CB979026	TC68623	-7.40232	-0.125219	0.0342805
B	1621244_s_at	TC50359	CAB41928	short-chain alcohol dehydrogenase like protein [Arabidopsis thaliana]	-1.02034	-0.708514	0.922236	CD797552	TC68617	-6.89869	2.52645	0.615015
L	1611562_at	TC43570	CAB77824	LRR receptor-like protein kinase [Arabidopsis thaliana]	0.328529	0.407641	-1.25928	CF211645	TC68611	-7.319	6.22141	6.86854
E	1611709_at	TC40193	AAK43925	PCF2-like DNA binding protein	0.471647	0.0715926	-0.830249	CA816922	TC68606	-5.01684	3.97457	-0.399713
L	1620607_s_at	TC48541	AAC63643	zinc-finger protein (B-box zinc finger domain) [Arabidopsis thaliana]	-0.0723916	0.533061	-0.7323	CB910956	TC68605	1.15865	1.8944	10.3652
B	1607552_at	TC43564	NP_175604	Expressed protein [Arabidopsis thaliana]	-2.01388	-2.08654	1.33168	CB981895	TC68602	-7.37893	4.70474	5.09552
G	1611273_at	TC47276	NP_915271	ovate family protein [Arabidopsis thaliana]"	1.16158	-0.761004	-2.53206	CF515691	TC68587	2.68743	11.2633	1.78302
L	1619823_at	TC46094		No hit	0.0366866	0.535586	-0.930397	CB969271	TC68579	-4.82553	-0.213669	4.34468
B	1620436_a_at	TC50376	AAK97701	salt-stress induced hydrophobic peptide [Lophopyrum elongatum]	-5.39663	-5.43046	1.56222	CB910355	TC68569	-7.39141	25.8983	25.9527
G	1621641_at	TC44662	AAL40864	Receptor protein kinase-like protein [Capsicum annuum]	0.899052	-0.567303	-1.11941	CD798915	TC68565	0.564155	3.12	-6.61068
J	1621649_at	TC50378	NP_174585	MATE efflux family protein [Arabidopsis thaliana]	-0.569846	-0.429758	0.663504	CF605942	TC68560	-7.20992	0.619552	-0.603436
B	1608243_at	TC50357		No hit	-0.635346	-0.564905	0.748644	CA814301	TC68556	-7.36626	-0.579854	-1.12326
B	1609261_s_at	TC40607		No hit	-4.70854	-4.98823	1.55102	CB982050	TC68523	-6.72672	22.4935	23.1398
B	1617980_at	TC41133		No hit	-3.3518	-4.41553	1.51359	CB346475	TC68485	-2.55069	15.6651	18.6468
E	1614637_at	TC39889	AAD25801	Strong similarity to gi	0.538438	0.419417	-2.25007	CB975251	TC68474	-7.27205	13.8307	13.3071
F	1618020_x_at	TC45008	BAA23214	small subunit of ribulose-1,5-bisphosphate carboxylase\/oxygenase [Fagus crenata]	-4.56815	0.860644	0.191558	CB972570	TC68454	19.9893	18.0886	-4.56485
L	1614748_at	TC50318		No hit	0.2284	0.292308	-0.727698	CB969086	TC68449	-7.36377	-1.74368	-1.14903
E	1612244_s_at	TC38281	AAF71820	aquaporin PIP2-2 [Vitis berlandieri x Vitis rupestris]	0.568643	0.366187	-2.13333	CF512511	TC68434	-7.2456	5.72767	4.8209
K	1614735_at	TC41747	NP_915631	Putative DNA-binding protein	-0.706953	0.826131	-0.702601	CB971578	TC68429	10.2637	-7.68528	10.0294
K	1611238_at	TC40787	AAM20601	Unknown protein [Arabidopsis thaliana]	-0.745649	0.844215	-0.717115	CD799234	TC68423	2.82165	-7.6759	2.31999
B	1607620_at	TC42530	AAF05865	NAM-like protein (no apical meristem) [Arabidopsis thaliana]	-1.67801	-1.91431	1.27631	CA817570	TC68401	-6.77259	13.4965	14.6481
L	1612443_at	TC49237	NP_913237	CBL-interacting protein kinase 20 (CIPK20)	-0.187215	0.829912	-1.539	CF211151	TC68392	-5.79326	-3.91315	-0.117215
L	1618576_at	TC38541	AAK66161	pectate lyase [Fragaria x ananassa]	0.180691	0.727716	-2.24771	BQ800615	TC68391	-7.10939	-2.50854	-0.9284
E	1607189_at	TC50077	AAO03579	Cellulose synthase-like protein D4 [Populus tremuloides]	0.419273	0.259611	-1.10287	CF405205	TC68390	-7.31266	-0.620301	-1.47072
E	1608637_at	TC42759		No hit	0.435811	-0.0136002	-0.606668	BQ792632	TC68386	-5.85796	-1.51577	-5.12092
E	1616512_at	TC41724	NP_914656	zinc finger protein [Arabidopsis thaliana]"	0.352749	0.277554	-0.968969	CF405777	TC68382	-7.35154	2.36112	1.76795
L	1613378_at	TC50337	AAP21283	leucine-rich repeat family protein [Arabidopsis thaliana]"	0.109149	0.580756	-1.23184	BQ795986	TC68374	-2.98843	7.99724	12.3006
E	1618939_at	TC49467	CAB87745	NPL4 -like protein [Oryza sativa (japonica cultivar-group)]"	0.405077	0.0649071	-0.666981	CF405354	TC68366	-5.07385	4.1861	-0.0903478
B	1619297_at	TC46880	AAL86296	Unknown protein [Arabidopsis thaliana]	-0.68215	-0.536429	0.754707	CF372147	TC68360	-7.32488	0.598718	-0.173558
I	1611046_at	CF511863		No hit	-0.112147	-0.57737	0.490165	CF511863	TC68359	-4.51289	-3.42487	1.79999
B	1610171_at	TC50340	AAF14044	transcription factor [Arabidopsis thaliana]	-0.433125	-0.399972	0.586377	CF511133	TC68354	-7.38215	1.99964	1.61349
B	1621786_at	TC38237	CAA88360	oleosin-like protein [Citrus sinensis]	-3.50921	-4.76225	1.52373	CB914345	TC68347	-3.5086	11.6927	14.9908
C	1619795_at	TC39917	BAB83614	Extensin-like protein [Arabidopsis thaliana]	-0.429029	0.84875	-1.13195	CF403136	TC68345	-1.6659	-4.87586	3.0694
E	1611283_at	TC51524	CAE75904	calmodulin-binding family protein [Arabidopsis thaliana]"	0.475853	0.286917	-1.36131	CB341968	TC68333	-6.93885	7.7296	6.28358
B	1622207_at	CF415285		No hit	-1.47514	-1.50351	1.19384	CF415285	TC68328	-7.40111	1.9033	2.08192
E	1617568_at	TC48408	BAD68083.	unknown protein [Oryza sativa (japonica cultivar-group)]"	0.695334	0.0222475	-1.45324	CF511076	TC68318	-2.41899	10.6814	5.49695
K	1618687_at	TC42812	AAT76985	HIPL1 protein [Oryza sativa (japonica cultivar-group)]	-1.49012	1.12745	-1.12248	CB345064	TC68300	11.7905	-6.46523	9.65942
B	1618316_at	TC39792	AAG25643	UDP-glucosyltransferase HRA25 [Phaseolus vulgaris]	-0.543666	-0.803142	0.799812	CF602990	TC68294	-6.02907	6.59974	9.07985
G	1622743_at	BQ793332	AAP88366	Protein phosphatase 2C	0.655659	-0.160278	-0.916446	BQ793332	TC68293	4.85308	13.7533	3.64415
K	1615458_at	TC43549	AAF98436	unknown protein [Oryza sativa (japonica cultivar-group)]	-0.873724	0.942017	-0.907653	CB969727	TC68288	-2.28068	-7.68648	-2.55125
L	1619961_at	TC39179	AAB94598	polyphosphoinositide binding protein Ssh1p [Glycine max]	0.112863	0.419658	-0.783348	CF519106	TC68279	-5.34781	2.61136	6.26094
E	1613233_at	TC41116		No hit	0.437408	0.0283213	-0.675753	CF510886	TC68276	-5.04788	2.46438	-2.07544
B	1610220_at	TC48165	AAC26242	contains similarity to copper-binding proteins [Arabidopsis thaliana]	-1.46265	-1.02008	1.10036	CB973621	TC68272	-5.83775	9.58427	7.0106
B	1621855_at	TC49374	CAB70983	Fructokinase-like protein [Arabidopsis thaliana]	-0.684065	-0.56305	0.766146	CF607109	TC68261	-7.2765	3.10468	2.19519
K	1611998_at	TC47195	AAL67858	Violaxanthin de-epoxidase [Camellia sinensis]	-0.532663	0.589843	-0.31538	CB344145	TC68254	1.76749	-7.17159	-0.475095
L	1617339_at	TC49678	CAA32618	Translation elongation factor eEF-1 alpha chain (gene A4)	0.36251	0.442011	-1.49069	CF207748	TC68248	-7.27404	-3.35452	-2.30713
B	1606513_s_at	TC46151	AAD51854	Stress related protein [Vitis riparia]	-1.99027	-2.25243	1.34394	CB981864	TC68243	-6.60486	15.4164	16.5679
E	1617169_at	TC49698	AAL79578	organic cation transporter-related [Arabidopsis thaliana]"	0.751222	0.1632	-2.34363	CF413676	TC68237	-6.09008	6.49115	3.74894
E	1616188_at	TC49874	BAC83270	cell death associated protein [Oryza sativa (japonica cultivar-group)]	0.434018	0.484829	-2.00237	CD799282	TC68235	-7.39188	5.67551	5.94516
B	1609593_at	TC48512	CAB82763	(1-4)-beta-mannan endohydrolase-like protein [Arabidopsis thaliana]	-1.4897	-1.93301	1.25219	CB981468	TC68226	-1.97224	21.2294	23.4557
E	1620603_at	TC40688	NP_191135	unknown protein [Arabidopsis thaliana]"	0.344145	0.221218	-0.823974	CF515961	TC68216	-7.19257	2.55725	1.35053
G	1613418_at	TC49667	AAM19847	leucine zipper-containing protein	0.515336	-0.0617898	-0.706986	CF608130	TC68190	-1.74666	6.31701	-0.898793
K	1615602_at	TC38814	CAA45152	ATP synthase (gamma subunit) [Nicotiana tabacum]	-2.64543	1.25555	-1.14374	CF414071	TC68177	9.23865	-2.9071	3.52477
L	1614016_at	TC40404	CAA82223	Pyruvate kinase\; plastid isozyme [Nicotiana tabacum]	0.272534	0.315343	-0.868372	CB008961	TC68168	-7.38034	2.19956	2.62089
B	1613815_at	TC38823	AAT67997	1-cys peroxiredoxin [Medicago truncatula]	-5.45133	-6.35015	1.56798	BQ793122	TC68149	-5.00562	17.2562	19.0668
E	1622544_a_at	TC45943	AAK59696	CBL-interacting serine\/threonine-protein kinase 1 (EC 2.7.1.37)	0.608063	0.195097	-1.59515	CD801877	TC68116	-4.59642	12.6624	9.59896
E	1619276_at	TC48160	AAD01240	Desaturase\/cytochrome b5 protein [Ricinus communis]	0.629449	0.0288449	-1.20812	CF606876	TC68114	-3.30166	8.49519	3.40462
L	1609778_at	TC48993	AAD31896	Calcium ATPase [Mesembryanthemum crystallinum]	0.272703	0.371391	-1.00482	BM436858	TC68099	-7.31054	1.60161	2.42563
C	1617051_at	TC49681	AAL24168	cytochrome P450-like protein	-1.17692	1.13141	-1.44627	CF210616	TC68094	5.34413	-7.2666	6.5871
E	1612281_at	TC45425	CAC16488	O-methyltransferase	0.471956	0.220241	-1.15816	CF208454	TC68077	-7.0083	0.206203	-1.57776
K	1607564_at	TC48432		No hit	-4.77979	1.45089	-2.12141	CB350061	TC68058	19.4633	7.0959	11.2441
L	1617012_at	TC45046	AAK74017	ethylene-responsive element - like protein	0.213535	0.610095	-1.67064	CD802399	TC68057	-6.9813	-0.220684	1.59858
B	1607891_at	TC49693		No hit	-0.682048	-1.02538	0.914901	CB347453	TC68026	-6.13005	4.82545	7.42214
L	1616163_at	TC42240		No hit	-0.752304	1.1258	-2.15763	CF371751	TC68019	-0.20858	-1.97274	6.69994
E	1612190_at	TC49699	AAO72741	allene oxide synthase [Citrus sinensis]	0.309031	0.242144	-0.789923	CF512096	TC68015	-7.39244	-3.93528	-4.22738
K	1614235_at	TC47908	AAC79430	homeodomain protein [Malus x domestica]	-3.40621	1.40439	-1.95108	CF512911	TC68000	15.5263	-0.350034	10.2464
E	1617929_at	TC49024	AAU89186	hypothetical protein [Oryza sativa (japonica cultivar-group)]"	0.49532	0.0905182	-0.927925	CF403754	TC67996	-4.18964	8.0929	3.70185
E	1608909_at	TC49855	AAC27035	Ubiquitin activating enzyme E1 [Arabidopsis thaliana]	0.489349	0.141271	-1.01943	CF371706	TC67989	-3.53293	12.7534	8.97179
K	1610279_s_at	TC42402	AAL36164	phospholipase [Arabidopsis thaliana]	-0.612499	0.640807	-0.346048	CF415234	TC67981	0.221029	-7.13279	-2.17066
G	1609576_at	TC46561	AAK63942	Protein phosphatase [Oryza sativa (japonica cultivar-group)]	0.72856	-0.387784	-0.789081	BQ794740	TC67980	2.89321	6.53994	-5.31436
E	1617124_at	TC38649	AAK84008	Beta-amylase PCT-BMYI [Solanum tuberosum]	0.503814	0.434724	-2.11785	CD715446	TC67979	-7.36837	10.0492	9.71461
J	1608752_at	TC42266	AAL67014	RNA helicase [Arabidopsis thaliana]	-0.637258	-0.105076	0.513299	CF212288	TC67974	-3.51158	3.13362	-2.98411
F	1617204_at	TC49825	CAA63650	ribosomal protein S5 [Spinacia oleracea]	-0.706833	0.102814	0.393384	CF404742	TC67964	2.04099	5.53505	-5.62054
J	1618616_at	TC48443	NP_193103	Peptidoglycan-binding domain-containing protein [Arabidopsis thaliana]	-0.501672	-0.315066	0.575214	CB343558	TC67935	-6.9309	3.082	1.27274
B	1620628_at	TC48664	CAA76145	neutral invertase [Daucus carota]	-1.4659	-0.891167	1.06957	CF403671	TC67908	-2.43071	15.3602	11.5444
L	1614780_at	TC40426	AAL83988	Heat shock protein [Oryza sativa]	-0.144713	0.627179	-0.860142	BQ792041	TC67898	-4.47537	-4.75473	0.523508
J	1618607_s_at	TC43041	AAG09635	zinc transporter [Medicago truncatula]	-1.88482	-0.925409	1.13927	CB972339	TC67893	-3.12551	9.59788	4.66632
G	1619782_at	TC49838	AAK40099	RNA helicase SDE3 [Arabidopsis thaliana]	0.599388	-0.110676	-0.839667	CF606775	TC67858	2.32555	11.2546	2.13715
J	1616168_at	TC41117	AAK60317	Peroxisomal membrane protein	-0.931862	-0.553133	0.843405	CA814413	TC67851	-6.41763	2.84331	0.122846
G	1618093_a_at	TC38860	AAL24265	beta-Ig-H3 domain-containing protein \/ fasciclin domain-containing protein [Arabidopsis thaliana]"	0.560737	-0.141786	-0.692967	CF405418	TC67846	-2.65696	2.63768	-4.37236
E	1613305_at	TC41409	BAB08961	predicted GPI-anchored protein (by homology)	0.630123	-0.0599705	-1.02028	CF603729	TC67846	-5.47644	0.142621	-4.01263
B	1614280_at	TC48470		No hit	-0.570713	-0.450182	0.673344	CA810765	TC67845	-7.19855	3.53373	2.38846
B	1616206_at	TC43133		No hit	-0.513404	-0.411876	0.630207	CF209353	TC67834	-7.32144	-3.08324	-3.88027
D	1618312_at	TC48961	AAF18524	Peptide transporter [Arabidopsis thaliana]	0.0868033	-0.727721	0.415898	CB976210	TC67823	-4.88962	-7.29233	-3.44259
B	1622718_at	CF414688	NP_173539	Mitochondrial transcription termination factor family protein \/ mTERF family protein [Arabidopsis thaliana]	-0.269244	-0.506317	0.55211	CF414688	TC67812	-6.18123	1.37734	4.31286
B	1610634_at	TC44860	AAL07177	unknown protein [Arabidopsis thaliana]	-3.55754	-3.73726	1.50593	CF517455	TC67811	-7.13118	20.5486	21.0233
J	1617097_at	TC40827	NP_683316	auxin efflux carrier family protein [Arabidopsis thaliana]	-0.720826	-0.395875	0.707721	BQ797969	TC67796	-6.98923	-1.85832	-3.69648
B	1614448_at	TC43148	AAF91178	ClpB [Phaseolus lunatus]	-1.51575	-1.00264	1.10514	CB976275	TC67791	-6.04522	6.10082	3.25084
B	1609297_at	TC38175		No hit	-0.864766	-0.722865	0.883599	CB914618	TC67774	-7.32233	-1.09897	-1.90634
I	1616282_at	TC49923	CAA22575	unknown [Arabidopsis thaliana]	-0.384324	-1.12322	0.827653	CB910078	TC67772	-1.46728	3.32696	9.67992
E	1611707_at	CB346250		No hit	0.529488	-0.00856392	-0.83007	CB346250	TC67771	-3.91016	4.49137	-0.988412
G	1621734_at	TC42112	AAL09782	receptor-like GPI-anchored protein (lysM) 3	0.575664	-0.140321	-0.731398	CF512973	TC67762	-4.68988	-0.604662	-5.5387
E	1619927_s_at	TC45450		No hit	0.42667	0.178643	-0.932213	CA810006	TC67749	-6.14902	6.81476	4.18721
F	1608075_at	TC42050	NP_912756	Unknown protein [Oryza sativa (japonica cultivar-group)]	-0.599834	0.41003	0.0164341	CA814201	TC67741	0.500562	-3.74213	-5.89623
J	1611252_at	TC49839		No hit	-0.502745	-0.345963	0.592115	CB982612	TC67725	-7.26069	-3.3974	-4.43383
B	1619762_at	TC49922	AAT37954	Fasciclin-like AGP 11 [Populus alba x Populus tremula]	-0.524803	-0.758881	0.77736	CF214586	TC67718	-6.58783	3.66975	5.85851
A	1608656_at	TC48889	AAM19707	RING zinc finger protein-like protein [Thellungiella halophila]	0.5737	-0.508258	-0.306514	CF211834	TC67712	0.752178	-1.61499	-7.1276
B	1622659_at	TC39422	AAM53279	Activator of 90 kDa heat shock protein ATPase homolog 1 [Oryza sativa (japonica cultivar-group)]	-0.625575	-0.652547	0.778783	CF405929	TC67709	-7.36681	4.62226	5.09344
B	1612523_at	TC43149		No hit	-0.438586	-0.728321	0.729911	CF516655	TC67705	-6.49616	0.545649	3.14654
J	1616256_s_at	TC48661		No hit	-1.25779	-0.499771	0.90658	CF403459	TC67690	0.420186	13.7913	7.59202
J	1607579_at	TC48941	CAI53673	glutamate dehydrogenase 1 [Glycine max]	-1.02679	-0.120011	0.668136	CF210458	TC67688	-1.38633	4.89114	-3.05996
B	1617151_s_at	TC42955	AAL36224	Unknown protein [Arabidopsis thaliana]	-0.691179	-0.948976	0.897359	CF372658	TC67687	-6.62799	4.52904	6.58425
E	1618870_at	TC49514	CAB82812	Phospholipase-like protein [Arabidopsis thaliana]	0.354886	0.136615	-0.685493	CD798613	TC67686	-7.06316	-2.24565	-3.89951
B	1620283_s_at	TC49881	BAC76729	alpha-amylase [Vigna angularis]	-1.23248	-1.62265	1.16972	CB916572	TC67671	-3.18339	18.8111	21.0617
B	1619352_at	TC41623		No hit	-0.70711	-0.536071	0.763673	CA818149	TC67646	-7.18569	1.90849	0.654216
L	1609053_at	TC48909	AAK43920	SOUL heme-binding protein-like [Oryza sativa (japonica cultivar-group)]	-0.457554	1.01121	-1.96479	BM436398	TC67639	3.55225	3.77341	13.0571
B	1620890_at	TC41158	AAB39474	Em protein	-5.98613	-6.16628	1.57061	CB918837	TC67630	-7.19035	23.1327	23.4738
L	1619523_at	TC40413	AAK77126	Succinate dehydrogenase subunit 3 [Lycopersicon esculentum]	-0.108941	0.621421	-0.904166	CB969438	TC67627	-5.12706	-6.47483	-2.27457
F	1606983_at	TC47543	CAD57536	metal-nicotianamine transporter YSL7 [Arabidopsis thaliana]"	-2.31675	-0.0907478	0.895492	CB969113	TC67615	0.220335	3.88238	-5.69299
B	1611758_at	TC42740		No hit	-1.77962	-1.93219	1.29084	CB005887	TC67611	-7.16036	13.3629	14.0895
L	1613872_at	TC42956	AAD46188	Plasma membrane proton ATPase [Nicotiana plumbaginifolia]	0.185233	0.728513	-2.2788	CF209350	TC67603	-6.66636	3.19457	5.31872
G	1622760_at	TC47283	AAG43551	Avr9\/Cf-9 rapidly elicited protein 146 [Nicotiana tabacum]	0.945983	-0.435357	-1.58213	CD719223	TC67590	0.0647538	5.50762	-3.75143
J	1607632_at	TC49764	NP_175745	ABC transporter family protein [Arabidopsis thaliana]	-1.46948	-0.450368	0.931328	CF212538	TC67586	-1.613	7.71223	0.817684
K	1611579_at	TC42826		No hit	-0.681782	0.768179	-0.570279	CF403165	TC67565	-0.233302	-7.64801	-1.03719
J	1613843_at	TC49880	NP_567468	Photosystem II reaction center PsbP family protein [Arabidopsis thaliana]	-0.635141	-0.0474729	0.473519	CF404498	TC67557	-0.938475	5.67355	-2.53749
E	1612423_at	TC49733	AAS79593	Adapitin protein [Ipomoea trifida]	0.424371	-0.00161453	-0.601363	CF214059	TC67550	-6.02237	-1.56348	-4.96514
I	1614012_at	TC47459		No hit	-0.192973	-0.563885	0.53478	CF415366	TC67545	-6.19894	-3.99074	-0.744296
F	1608205_at	TC38714	CAA61444	EF-Tu protein [Glycine max]	-2.77818	1.0429	-0.333039	CA817318	TC67544	8.04108	2.08175	-3.06052
C	1621989_at	TC47905	AAK93657	Cytochrome P450 protein [Arabidopsis thaliana]	-0.232446	0.523401	-0.491127	CD006576	TC67543	0.1522	-6.3162	3.15526
E	1612354_at	TC46474	AAK50076	nodulin-like protein [Arabidopsis thaliana]"	0.510505	0.238039	-1.3362	CF207154	TC67520	-6.9256	3.45051	1.65579
C	1620022_at	TC49651	AAL61859	WRKY transcription factor 57 [Arabidopsis thaliana]	-0.777997	1.05653	-1.56963	CF413848	TC67519	11.4703	0.618133	16.6595
I	1620161_at	TC42864	AAM78091	C-4 sterol methyl oxidase	-0.171071	-0.580903	0.529343	CF513760	TC67510	-4.8692	-1.50681	3.18127
F	1614326_s_at	TC48612	BAD09388	unknown protein [Arabidopsis thaliana]"	-1.20358	0.413951	0.302725	CF518670	TC67502	5.48608	4.27596	-7.49915
I	1621625_s_at	TC47059	AAL24145	parathymosin-like [Oryza sativa (japonica cultivar-group)]	-0.317029	-0.892967	0.730117	CF513375	TC67501	-2.21656	3.41286	9.25758
B	1615344_at	TC48127	AAF02135	unknown protein [Arabidopsis thaliana]	-0.495866	-0.428808	0.630395	CF511617	TC67496	-7.31761	4.4164	3.71205
C	1621556_s_at	TC39047	AAF01764	Homeodomain-leucine zipper protein 56 [Glycine max]	-0.246901	0.653965	-0.776433	CB980317	TC67489	-1.40012	-5.02028	3.1636
B	1607519_at	TC40107	AAA33985	maturation polypeptide	-4.94001	-5.761	1.56022	CB976940	TC67485	-5.511	15.3266	17.128
B	1609397_at	TC47711	CAC09118	GTP cyclohydrolase II\; 3,4-dihydroxy-2-butanone-4-phoshate synthase (emb|CAA03884.1)	-3.08524	-2.84956	1.45598	CF512090	TC67479	-6.69135	20.8341	20.0352
F	1619164_at	TC38630	AAL67991	Dehydration-induced protein RD22-like protein [Gossypium hirsutum]	-0.938289	0.674742	-0.181415	CB344468	TC67471	4.87716	-3.20038	-1.8176
J	1612839_at	TC41155	BAA97219	unknown protein [Arabidopsis thaliana]	-0.463128	-0.294689	0.545316	CF414885	TC67470	-6.47773	5.27625	2.89417
K	1616932_at	TC47729	AAG51685	unknown protein [Arabidopsis thaliana]	-0.873615	0.903061	-0.775482	BQ797202	TC67466	3.85509	-7.6108	2.93539
G	1618181_at	TC49189	AAM96971	Unknown protein [Arabidopsis thaliana]"	0.624521	-0.348013	-0.572103	CF512673	TC67464	8.18377	10.9082	-5.47175
F	1621838_at	TC47906	AAM67089	putative esterase [Oryza sativa (japonica cultivar-group)]"	-0.697621	0.383932	0.10905	CD012562	TC67462	5.45087	1.65455	-5.8281
B	1620262_at	TC49919		No hit	-1.48237	-1.57327	1.20543	CB349791	TC67461	-7.25281	15.49	15.9943
G	1610689_at	TC42969		No hit	0.687145	-0.429819	-0.626934	CB969755	TC67455	4.11685	6.094	-6.80415
F	1615159_s_at	TC47946	AAG30576	Nitrate reductase [Ricinus communis]	-1.27996	0.727703	-0.101299	CD711821	TC67452	7.72045	0.432239	-1.76655
C	1622749_at	TC41157	CAA34893	ferredoxin-nitrite reductase [Spinacia oleracea]	-0.434105	0.829538	-1.05071	CD715377	TC67449	0.844848	-4.91762	5.19016
K	1609989_at	TC41827		No hit	-1.79716	1.1506	-1.02268	CF415187	TC67438	8.16416	-4.93398	3.9694
L	1615164_at	TC45101	CAB71052	short-chain dehydrogenase\/reductase (SDR) family protein [Arabidopsis thaliana]"	0.227662	0.415869	-1.01461	CB005422	TC67435	-7.09284	0.862445	2.378
J	1621285_at	TC46120	AAB61015	belongs to the L5P family of ribosomal proteins [Arabidopsis thaliana]	-0.745537	-0.123357	0.570954	CB347466	TC67434	0.161099	9.09029	1.02342
F	1612568_at	TC50360	BAA00407	alpha-glucan phosphorylase precursor [Solanum tuberosum]	-0.616836	0.514796	-0.121693	CF405938	TC67425	2.65776	-4.92683	-2.58707
F	1615447_at	TC45343	BAB84111	chalcone synthase [Vitis vinifera]	-4.23429	1.28017	-0.948441	CF404765	TC67409	18.714	11.0613	5.66026
G	1613842_at	TC48646	BAD37964	Zinc finger protein ID1 [Oryza sativa (japonica cultivar-group)]	0.907571	-0.42868	-1.39148	CF516635	TC67400	-0.777339	5.15657	-3.34263
J	1621994_at	TC39458		No hit	-1.2009	-0.224771	0.773377	CA811291	TC67394	3.063	12.273	3.01672
C	1621481_at	TC49325		No hit	-1.59629	1.2185	-1.547	BQ798211	TC67363	17.032	-7.65686	16.7959
C	1617150_at	TC38813	BAC66694	expansin [Vitis labrusca x Vitis vinifera]	-2.20352	1.43079	-3.52368	BQ792231	TC67357	17.5938	3.39535	22.2088
J	1613163_s_at	TC50149		No hit	-0.61666	-0.457923	0.695805	BQ798860	TC67338	-6.77744	7.73104	6.03217
J	1610344_at	TC39301	AAK43934	zinc-binding family protein [Arabidopsis thaliana]	-0.56682	-0.35314	0.62482	BQ796295	TC67327	-6.45279	5.01095	2.56402
E	1609450_at	TC42480	AAD45720	Zinc finger protein [Pisum sativum]	0.498661	0.087431	-0.930651	CD798635	TC67324	-6.23523	1.15248	-1.97343
L	1613239_at	TC49276	AAN72013	myb family transcription factor [Arabidopsis thaliana]"	0.311719	0.524196	-1.64078	CA807900	TC67300	-6.83107	7.97134	9.46744
E	1609152_s_at	TC41631	CAD22154	Pherophorin-dz1 protein [Volvox carteri f. nagariensis]	0.705185	0.138114	-1.89335	CB344803	TC67294	-2.43116	15.8606	12.1745
L	1610418_at	TC38403	AAO15998	Expansin [Glycine max]	0.132096	0.556466	-1.20605	BQ798078	TC67284	-6.36267	0.356146	3.15961
B	1618301_at	TC47944	AAL36290	lanthionine synthetase C-like family protein [Arabidopsis thaliana]	-0.336522	-0.585059	0.624269	CF517906	TC67273	-6.02322	2.90517	5.84616
E	1610745_at	TC47636		No hit	0.409616	0.482441	-1.86479	CB914313	TC67270	-7.36982	2.18839	2.68844
L	1607356_at	TC48438	CAB79413	integral membrane family protein [Arabidopsis thaliana]"	0.17725	0.452838	-0.998434	CB911288	TC67262	-7.055	-2.72159	-1.00037
E	1619112_at	TC49638	CAB86925	magnesium transporter CorA-like family protein [Arabidopsis thaliana]"	0.409552	0.13454	-0.800918	CF514730	TC67258	-4.60167	10.1551	6.58729
J	1614506_at	TC49713	AAL32722	Similar to latex allergen [Arabidopsis thaliana]	-0.708355	-0.0128189	0.482155	CD801364	TC67255	-5.68793	-3.28141	-6.66888
G	1614884_at	TC42947	AAQ15287	Synptobrevin-related protein [Pyrus pyrifolia]	0.975505	-0.758829	-1.17561	CF213935	TC67253	9.92721	12.7398	-4.94243
E	1608776_at	TC49793	AAK44006	oxidoreductase, 2OG-Fe(II) oxygenase family protein [Arabidopsis thaliana]"	0.618385	0.17292	-1.56701	CF403497	TC67249	-3.03871	15.8153	12.4552
B	1620399_at	TC43487	AAK62402	CCAAT-binding transcription factor (CBF-B\/NF-YA) family protein [Arabidopsis thaliana]	-0.533169	-0.551948	0.702096	CF372460	TC67246	-7.39637	1.39344	1.65621
F	1608590_at	TC48465	AAQ03091	GTP cyclohydrolase II\/3,4-dihydroxy-2-butanone 4-phosphate synthase [Malus x domestica]	-0.671061	0.102555	0.376604	CB004413	TC67245	0.785555	3.98337	-6.06433
B	1616376_at	TC49712		No hit	-0.593491	-0.547374	0.725085	CB979053	TC67233	-7.32728	9.61294	9.10512
F	1618203_at	CA809351		No hit	-0.739891	0.525315	-0.0559399	CA809351	TC67223	1.98474	-3.68915	-4.57921
J	1616916_a_at	TC39111	AAW50980	ribosomal protein L36 [Triticum aestivum]	-0.743806	-0.147351	0.584896	CB346827	TC67208	-2.91807	4.76127	-1.68115
J	1612095_at	TC42939	AAK96816	B-box zinc finger protein [Arabidopsis thaliana]	-2.8835	-1.39316	1.31252	CB978502	TC67200	1.74922	15.8724	9.64075
F	1607549_at	TC42612	AAF88015	Brevibacterium linens elongation factor Tu (GB:X76863) and Salmonella typhi and Salmonella enterica SpaO (GB:U29363 and U29360) [Arabidopsis thaliana]	-1.40403	0.513252	0.256846	CF606475	TC67191	8.22975	6.04055	-6.82661
L	1616015_at	TC41676	AAC49751	auxin response factor 1 [Arabidopsis thaliana]	0.226005	0.557636	-1.47974	CF607669	TC67186	-5.99632	7.36112	9.77753
B	1619104_s_at	TC40926	AAL48233	dihydroxyacid dehydratase like protein	-0.817835	-0.851668	0.90963	CD004014	TC67148	-7.38347	9.77035	10.0467
B	1620705_a_at	TC49714	AAK32772	Serine carboxypeptidase II-like	-0.754742	-0.826732	0.882481	CD797845	TC67147	-7.37533	3.94053	4.37042
B	1609411_at	TC48460	CAB86082	zinc finger (C2H2 type) family protein [Arabidopsis thaliana]	-0.802528	-0.609436	0.82473	CB970858	TC67139	-7.1628	1.37859	0.0362871
E	1611365_at	TC48157	AAC18851	Cucumisin-like serine protease [Arabidopsis thaliana]	0.731231	0.107194	-1.92789	CF517841	TC67127	-6.05763	4.44912	1.39554
B	1607413_at	TC49363	CAB86899	CBS domain-containing protein \/ octicosapeptide\/Phox\/Bemp1 (PB1) domain-containing protein [Arabidopsis thaliana]	-0.392543	-0.464896	0.59807	CF607927	TC67113	-7.25595	4.20689	5.13509
J	1619407_s_at	TC41392	AAC78441	12-oxophytodienoate reductase OPR2 [Arabidopsis thaliana]	-1.13919	-0.2764	0.78269	CA809049	TC67104	-0.385491	9.09937	1.5621
B	1617505_at	TC49773		No hit	-0.432953	-0.577978	0.668441	CF514355	TC67092	-7.24454	-1.64948	-0.491775
D	1615868_at	TC42782		No hit	-0.00162897	-1.37916	0.565319	CD797558	TC67083	2.81821	-4.43875	7.2197
E	1615125_at	TC49784	AAX33323	Secondary cell wall-related glycosyltransferase family 14 [Populus tremula x Populus tremuloides]	0.364027	0.183996	-0.793457	CF372050	TC67073	-6.98941	1.73328	-0.0311803
K	1612852_at	TC45508	AAM47573	permease 1 [Arabidopsis thaliana]	-0.492303	0.73591	-0.681162	CB976927	TC67067	-2.25491	-7.45553	-1.12961
K	1611058_at	TC47119	CAD60273	Pathogenesis related protein 1 precursor [Vitis vinifera]	-0.667258	0.794689	-0.653822	CA814153	TC67060	-3.53512	-7.68618	-3.84389
B	1621140_at	TC49815	CAF18251	SEU3B protein [Antirrhinum majus]	-0.659271	-1.04338	0.911969	CB970690	TC67053	-6.62852	-0.378001	2.09284
B	1610324_a_at	TC46036	S31196	Beta-1,3-glucanase precursor	-0.806063	-1.14542	0.982585	CB346041	TC67051	-6.71417	1.95981	4.1182
J	1615666_at	TC49268	CAB87737	Unknown protein [Oryza sativa (japonica cultivar-group)]	-0.837541	-0.209753	0.656009	CB922063	TC67035	-6.06126	-2.36759	-5.61661
B	1608644_at	TC51306	AAO63320	RING zinc finger like protein	-1.88227	-1.76835	1.28404	CF415545	TC67027	-7.38165	2.79898	2.41986
E	1621303_at	TC49766	BAD38030	1-phosphatidylinositol-4-phosphate 5-kinase-like protein [Oryza sativa (japonica cultivar-group)]	0.426172	0.0936713	-0.763039	CD801160	TC67014	-5.49045	4.44781	0.692729
B	1622412_at	TC41601		No hit	-0.634433	-0.723377	0.80746	CA816868	TC67010	-7.3239	1.99425	2.74885
B	1610094_at	TC39054		No hit	-0.881698	-0.580426	0.838755	CF369032	TC67003	-6.83763	2.0791	0.0178476
C	1615939_at	TC43368	AAP84973	callose synthase-like protein [Oryza sativa (japonica cultivar-group)]	-0.360285	0.625155	-0.559339	BQ799440	TC66979	-0.603768	-7.06829	1.36117
J	1617323_at	TC41963	XP_475813	unknown protein [Arabidopsis thaliana]	-0.491114	-0.303591	0.563931	CF373223	TC66974	-6.24655	6.81381	4.30535
F	1611325_at	TC43702	AAP80385	ABC transporter [Gossypium hirsutum]	-4.79384	1.26335	-0.827689	CF211447	TC66965	14.2868	7.87259	0.521996
G	1607122_at	TC51295	AAA56902	Homeobox protein	0.510748	-0.0689451	-0.685301	CD800705	TC66964	-2.76773	4.10477	-2.62025
I	1619918_at	CF372968	AAF76365	Amino acid transporter, putative [Arabidopsis thaliana]	-0.0312686	-0.78087	0.525493	CF372968	TC66935	-5.093	-6.38076	-2.10059
B	1616578_s_at	TC41685	BAB78478	PreproMP73 [Cucurbita maxima]	-2.72595	-2.7351	1.43224	CB978574	TC66930	-7.40474	11.2922	11.3305
E	1606839_at	TC40873	AAO00842	putative Bile acid beta-glucosidase [Oryza sativa (japonica cultivar-group)]"	0.516514	0.0361614	-0.877994	CF403271	TC66922	-5.54295	1.86779	-2.13661
B	1611384_at	TC40153	AAD51623	Seed maturation protein PM35 [Glycine max]	-2.8071	-3.00629	1.45031	CB917504	TC66916	-7.2864	9.85027	10.4759
J	1606935_at	TC45484	AAL16297	succinic semialdehyde dehydrogenase 1 (SSADH1)	-1.19593	-0.264824	0.791768	CB969531	TC66898	0.908889	10.2593	2.00887
J	1614256_at	TC46932	AAG43557	Avr9\/Cf-9 rapidly elicited protein 65 [Nicotiana tabacum]	-0.656761	-0.36596	0.668797	CB002433	TC66878	-7.15777	-3.39744	-4.75091
B	1622701_at	TC51093	AAS93803	progesterone 5-beta-reductase [Digitalis parviflora]	-4.14541	-4.23861	1.53133	CF415421	TC66873	-7.35086	20.0096	20.2303
C	1611147_at	TC40862		No hit	-0.212712	0.533327	-0.535701	CF373370	TC66867	-0.93646	-6.00683	2.5357
E	1612426_at	TC48468	AAV34771	unknown protein [Arabidopsis thaliana]"	0.58476	0.0236586	-1.04789	BQ798003	TC66849	-6.26851	-1.06707	-4.17519
B	1614514_at	TC50487	AAL92578	Allergen Ole e 10 [Olea europaea]	-0.640675	-1.0293	0.901987	CF405361	TC66847	-6.62602	-0.900273	1.60788
E	1613827_s_at	TC49341		No hit	0.857661	-0.161061	-1.7684	CF605160	TC66844	-2.44423	7.91141	1.86664
G	1617435_at	TC41656	AAM83252	hydroxyproline-rich glycoprotein family protein [Arabidopsis thaliana]"	0.75066	-0.133168	-1.30183	CF604886	TC66838	-5.22432	0.571547	-3.8774
F	1619410_at	TC47932	AAK84886	Homeodomain leucine zipper protein HDZ2 [Phaseolus vulgaris]	-2.201	0.728127	0.17124	CB976359	TC66831	19.4892	16.4156	-2.00616
B	1621552_at	TC45815	AAO44027	ethylene-responsive transcriptional coactivator, putative	-1.95127	-2.74301	1.37409	BM437510	TC66829	-1.88406	15.3904	18.6688
B	1616154_at	TC48184	NP_178270	Invertase\/pectin methylesterase inhibitor family protein [Arabidopsis thaliana]	-0.701854	-0.936314	0.897358	CB003880	TC66824	-6.49496	7.16912	9.12798
I	1616829_at	TC51267		No hit	-0.190674	-0.539331	0.521768	CB349148	TC66814	-6.63296	-4.98986	-2.49525
J	1608732_at	TC48471		No hit	-0.592939	-0.067141	0.46726	CB973045	TC66784	-5.0693	-0.961373	-5.47989
B	1609648_at	TC39799	2111250B	Trypsin inhibitor BGIT	-2.96011	-2.82419	1.44906	CB347614	TC66761	-7.17504	16.7491	16.1696
L	1621611_at	TC46365	BAD87360	drought-induced protein DI [Oryza sativa (japonica cultivar-group)]	0.185835	0.697149	-2.05154	CF609382	TC66755	-4.78794	9.59638	12.5649
F	1610588_at	TC47702	AAL84976	Unknown protein [Arabidopsis thaliana]	-0.739391	0.585667	-0.151563	CF517557	TC66752	0.950725	-5.14763	-4.14927
J	1616818_s_at	TC39996	AAD55508	unknown protein [Arabidopsis thaliana]	-0.671506	-0.163642	0.564993	BQ800067	TC66739	-4.31596	3.14431	-2.1277
G	1611361_at	TC41683	AAQ83693	MADS-box protein [Chloranthus spicatus]	0.606559	-0.165327	-0.771889	CB008551	TC66735	-0.908431	5.43612	-2.86643
B	1614370_at	TC44528	AAO44018	unknown protein [Arabidopsis thaliana]	-0.566083	-0.790038	0.804238	CF372746	TC66713	-6.91384	1.33449	3.1996
B	1616492_at	TC51321	AAO40253	Inosine monophosphate dehydrogenase [Vigna unguiculata]	-0.525471	-0.509158	0.680446	CF513167	TC66712	-7.40133	-1.13203	-1.28998
F	1622677_at	TC47939		No hit	-0.939934	0.692053	-0.212297	BQ800624	TC66706	2.96727	-4.28748	-2.92899
I	1616806_at	TC43018		No hit	-0.211154	-0.587379	0.556408	CF605749	TC66702	-6.2598	-3.97702	-0.818642
J	1618351_at	BQ792898	AAR23731	TBP-Binding protein	-0.611921	-0.40677	0.670265	BQ792898	TC66692	-6.61716	5.18183	2.99676
B	1617237_s_at	TC46112	BAA25753	Ca2+\/H+ exchanger [Vigna radiata]	-2.57363	-2.22281	1.38835	CF207946	TC66680	-6.54692	16.4922	15.3036
E	1612850_at	TC46564	BAD43951	major surface like glycoprotein [Arabidopsis thaliana]	0.452626	0.304023	-1.3332	CB968713	TC66651	-7.15456	6.41436	5.30282
I	1619658_at	CF371851	CAB38206	Auxin-responsive GH3-like protein [Arabidopsis thaliana]	-0.250007	-0.788505	0.660074	CF371851	TC66647	-3.21395	0.830382	6.56434
E	1611921_at	TC46914	AAL32640	zinc finger (GATA type) family protein [Arabidopsis thaliana]"	0.535339	0.133818	-1.14075	CF210910	TC66646	-6.06946	3.77269	0.651956
E	1610068_at	TC48453	NP_181205	Aspartyl protease family protein [Arabidopsis thaliana]	0.448036	0.0793468	-0.78767	CD711769	TC66643	-6.25909	0.475613	-2.64656
J	1616211_at	TC46984		No hit	-1.23232	-0.264915	0.800844	CF415232	TC66627	-1.70809	6.87536	-0.205352
E	1620952_at	TC44493		No hit	0.614315	-0.0568267	-0.97769	BQ799161	TC66614	-2.09044	7.25859	0.672247
J	1619383_s_at	TC46813	BAD91080	beta-D-galactosidase [Pyrus pyrifolia]	-1.20611	-0.468563	0.882746	BQ794831	TC66587	-4.45109	4.60608	-0.281232
E	1614991_at	TC44501	BAD29644	fiber protein Fb34 [Oryza sativa (japonica cultivar-group)]	0.649957	0.26248	-2.11192	BQ792190	TC66583	-6.4287	9.21794	7.21731
E	1622333_at	TC40428	AAO86686	transcription factor CaWRKY1 [Capsicum annuum]	0.370269	0.208802	-0.8581	CD799818	TC66580	-7.05074	2.99556	1.4413
H	1608791_at	TC46972	AAO63023	Flavonol synthase [Allium cepa](EC 1.14.11.23)DE (EC 1.14.11.9)	0.611657	-1.20035	0.0521598	CB978059	TC66577	7.44651	-4.28519	2.46557
B	1609355_at	TC46289	AAQ74768	dehydrin [Brassica napus]	-4.5058	-5.63858	1.55381	BM436721	TC66555	-5.27823	11.9105	14.2527
J	1606963_at	TC49321		No hit	-1.1062	-0.553138	0.890602	CF517935	TC66554	-5.24144	5.11954	1.18574
E	1606852_at	TC51257	AAT68601	Benzoyl coenzyme A: benzyl alcohol benzoyl transferase [Petunia x hybrida]	0.368377	0.151574	-0.741012	CF415037	TC66542	-5.93566	7.48769	4.70711
J	1621547_at	TC40450	AAL59929	Unknown protein [Arabidopsis thaliana]	-0.614421	-0.217969	0.572437	CD012276	TC66500	-6.17478	-0.654922	-3.90776
L	1621591_at	TC39353	CAB40129	cyclic nucleotide and calmodulin-regulated ion channel [Arabidopsis thaliana]	0.272964	0.545206	-1.58865	CB981532	TC66482	-7.12023	1.46782	2.8875
J	1611706_at	TC42809	BAD17173	ATP\/GTP-binding protein [Oryza sativa (japonica cultivar-group)]	-0.606429	-0.419903	0.674194	CB007853	TC66472	-6.58449	6.89824	4.84167
F	1620873_at	TC40769	T02532	3-beta hydroxysteroid dehydrogenase\/isomerase protein [Oryza sativa]	-1.50111	0.913311	-0.389574	CB339891	TC66460	9.72741	-0.0723629	1.64047
F	1620809_at	TC42515	AAG51530	Dessication-related protein, putative\; 70055-71849 [Arabidopsis thaliana]	-2.83877	0.322263	0.686998	CF404050	TC66453	10.1112	11.3794	-6.9916
C	1620378_at	TC40312	AAP78931	Na+-dependent inorganic phosphate cotransporter [Arabidopsis thaliana]	-0.344251	0.815847	-1.14576	CF511122	TC66450	1.45674	-1.9089	8.00015
H	1620724_at	TC47656	AAB88875	Pyrophosphate-dependent phosphofructo-1-kinase [Prunus armeniaca]	0.650715	-0.961015	-0.126015	CB915307	TC66445	-1.84305	-6.05026	-5.72693
E	1616925_at	TC39659	NP_567184	Dehydration-responsive protein-related [Arabidopsis thaliana]	0.367386	0.349667	-1.19853	CB349059	TC66436	-7.3948	1.55681	1.30026
J	1619532_at	TC49569	AAL61920	F-box family protein [Arabidopsis thaliana]	-0.784481	-0.32397	0.696502	CF209809	TC66420	-5.73127	2.07516	-1.67331
B	1616966_at	TC47937	BAB03027	glutamine-fructose-6-phosphate transaminase 2 [Arabidopsis thaliana]	-0.499898	-0.396617	0.616551	CD012505	TC66408	-7.24226	1.93559	0.862881
B	1616067_at	CF415216	AAA32767	10 kDa chaperonin	-1.1348	-1.77202	1.17108	CF415216	TC66395	-5.74431	3.09473	6.2987
B	1612092_at	TC40940		No hit	-0.325672	-0.46882	0.565127	CD011489	TC66395	-7.2456	-3.13172	-1.9733
B	1614909_at	TC49348	AAQ14331	MYC1 [Catharanthus roseus]	-0.848443	-0.864849	0.922588	CB969276	TC66392	-7.40231	4.08206	4.22148
B	1617924_at	TC46669	AAR24681	Glutamate\/aspartate-binding peptide	-0.349877	-0.566239	0.622906	CF516663	TC66382	-6.93035	-1.39083	0.585885
E	1609136_at	TC44574	AAM65927	receptor protein kinase - like protein	0.412478	0.348608	-1.33753	CF405522	TC66362	-7.32382	10.0442	9.53722
G	1608479_at	TC49254	AAC31834	F-box protein family, AtFBX5 [Arabidopsis thaliana]	0.492502	-0.11613	-0.57678	CF513721	TC66357	-4.4855	-1.03378	-6.06896
G	1619626_at	TC40886	AAO41888	RING-H2 zinc finger protein RHA3a.	0.70597	-0.268039	-0.893486	CB005796	TC66356	-5.31223	-2.79564	-6.65195
J	1619263_at	TC38220	T02955	Probable cytochrome P450 monooxygenase - maize (fragment)	-0.529335	-0.318825	0.59015	CA814227	TC66336	-6.92622	0.52483	-1.43314
F	1611383_at	TC47670	AAL67029	Proton myo-inositol transporter [Oryza sativa (japonica cultivar-group)]	-2.93844	1.0552	-0.337247	CB009035	TC66326	6.385	0.881536	-4.02344
J	1607196_at	TC44555		No hit	-1.2278	-0.146261	0.739368	CF215710	TC66322	0.729579	8.03448	-1.06376
B	1607470_at	TC51357	NP_199839	Pentatricopeptide (PPR) repeat-containing protein [Arabidopsis thaliana]	-0.41553	-0.716191	0.715062	CF511114	TC66320	-6.31959	1.14555	3.9318
J	1615732_s_at	TC44990	AAM19792	catalase [Nicotiana plumbaginifolia]	-0.680637	-0.372457	0.681354	BQ797180	TC66316	-5.5093	6.99678	3.67624
E	1608526_at	TC41846	AAO72549	Dof zinc finger protein DOF3.3 (AtDOF3.3)	0.476315	-0.0136101	-0.693846	CB974198	TC66314	-4.05115	2.85582	-2.73541
B	1618959_at	TC51351		No hit	-3.22317	-3.24152	1.47881	CB977982	TC66310	-7.39153	29.2571	29.2764
L	1614774_at	TC49475		No hit	0.0294528	0.400744	-0.601241	CF605029	TC66307	-6.58048	-5.08604	-2.51226
B	1615766_at	TC45702	AAK43489	unknown protein [Oryza sativa (japonica cultivar-group)]	-1.18851	-1.77629	1.18225	CB350178	TC66304	-3.15019	12.8247	16.0808
H	1614179_at	TC51338	AAO63970	NHL repeat-containing protein [Arabidopsis thaliana]"	0.431072	-0.644752	0.0174407	CF609304	TC66300	6.58302	-3.27646	0.396454
E	1622219_at	TC39233	NP_567185	F-box family protein [Arabidopsis thaliana]"	0.488321	0.080054	-0.888619	CF403872	TC66296	-4.20619	7.71681	3.25264
I	1610610_at	TC40373	XP_482984	flavonol synthase [Oryza sativa (japonica cultivar-group)]	-0.203521	-0.505164	0.512977	CA810332	TC66284	-5.96295	-1.84718	1.65973
B	1609903_at	TC49555	BAA75015	sulfate transporter [Arabidopsis thaliana]	-1.29446	-1.45189	1.15495	CF516465	TC66271	-7.2506	6.46324	7.31291
L	1622770_at	TC45964	AAC78298	cellulase [Fragaria x ananassa]	0.0280711	0.781788	-1.93737	CF209970	TC66250	-6.52053	-2.36328	0.384973
C	1609425_at	TC48041	CAC01889	farnesylated protein ATFP6-like protein [Arabidopsis thaliana]	-0.876509	1.03136	-1.28152	CA815345	TC66240	11.2838	-4.89502	13.9435
J	1609265_at	TC49466	BAC98494	AG-motif binding protein-4 [Nicotiana tabacum]	-0.818072	0.0283592	0.498709	CD800725	TC66231	-0.0438618	4.66236	-4.6388
G	1614877_at	TC42678	NP_683496	Isoflavone reductase family protein [Arabidopsis thaliana]	0.633304	-0.355536	-0.583577	CB002982	TC66230	-3.39626	-2.03706	-7.34585
J	1620564_at	TC45753	CAB82752	CBL-interacting protein kinase 11 [Arabidopsis thaliana]	-1.08758	-0.123876	0.688611	CA812876	TC66216	1.92612	9.56939	-0.056841
I	1615147_at	TC40334		No hit	-0.0871473	-0.820399	0.577569	CB981835	TC66212	-2.45226	-3.52069	3.62622
F	1608214_at	TC42563	AAL38785	Unknown protein [Arabidopsis thaliana]	-1.45555	0.206327	0.567191	BM436829	TC66211	-0.330067	1.09966	-7.30439
E	1614392_at	TC44398	AAM13994	loricrin-related [Arabidopsis thaliana]"	0.396139	0.195384	-0.891671	CF207745	TC66207	-6.6388	5.73842	3.64183
K	1610738_at	TC42592	AAK93675	Lipase [Arabidopsis thaliana]	-0.528156	0.782918	-0.771144	CB976949	TC66196	6.76987	-6.32854	9.01581
K	1621732_at	TC47212	BAA95749	amino acid transporter family protein [Arabidopsis thaliana]	-2.76383	1.19598	-0.831985	CA817061	TC66195	16.7338	6.35067	7.00931
G	1620496_at	TC43973	CAB80165	Lichenase precursor (EC 3.2.1.73) (Endo-beta-1,3-1,4 glucanase).	1.03382	-0.500746	-2.02431	CF214365	TC66187	1.22784	9.38334	0.388171
L	1619805_at	TC42989	NP_564237	Leucine-rich repeat protein-related [Arabidopsis thaliana]	0.250087	0.273086	-0.73137	CB976900	TC66172	-7.39451	2.17862	2.45928
E	1608817_at	TC51179	NP_188564	Polyadenylate-binding protein-related \/ PABP-related [Arabidopsis thaliana]	0.38494	0.0612971	-0.619733	CF373604	TC66160	-6.41274	-0.890351	-3.79181
G	1617985_at	TC48697	BAB08764	Unknown protein [Arabidopsis thaliana]	0.845072	-0.459946	-1.06905	BQ797041	TC66156	2.20749	7.20529	-3.78119
L	1607457_at	TC38151	AAC24195	glutamate decarboxylase isozyme 1 [Nicotiana tabacum]	0.129978	0.382145	-0.731099	CB341759	TC66142	-6.16389	1.01222	4.0075
K	1613552_at	TC41841	CAA75546	phospholipase C [Pisum sativum]	-0.493634	0.538097	-0.255476	CB916656	TC66136	0.930602	-6.98894	-1.70975
J	1621329_at	TC38486	CAD29693	glycine rich protein [Rumex obtusifolius]	-1.92338	-0.590286	1.05113	CF607644	TC66130	1.82841	12.2878	4.21438
E	1619977_at	TC39943	AAF22455	MADS box protein [Paulownia kawakamii]	0.484129	0.23286	-1.23075	BQ794993	TC66128	-7.17541	-0.121194	-1.47094
E	1608647_at	TC48614		No hit	0.34705	0.149008	-0.691438	CB007795	TC66123	-7.12964	-1.90055	-3.39118
E	1608829_at	TC47935	AAO63448	protein phosphatase 2C (AtPPC6\;6)	0.564634	0.348194	-2.01146	CD802477	TC66121	-6.43054	16.4966	15.2218
B	1607070_at	TC39851	CAC01744	clpB heat shock protein-like [Arabidopsis thaliana]	-1.15393	-0.786839	0.978919	CB347331	TC66115	-6.662	4.53876	2.36193
K	1610607_at	TC40495	CAD35176	GASA4	-0.621861	0.614044	-0.286966	CF371650	TC66111	-2.01221	-7.31271	-4.00893
L	1609208_at	TC49537	NP_916159	Glucan synthase [Oryza sativa (japonica cultivar-group)]	0.126677	0.36284	-0.68439	CF607426	TC66106	-7.1385	-4.87268	-3.44226
B	1617637_at	TC49464	AAO63395	Unknown protein [Arabidopsis thaliana]	-0.42292	-0.494009	0.626708	CB974429	TC66077	-7.37239	-1.54892	-1.01929
B	1613997_at	TC49544	AAL73984	Type IIB calcium ATPase [Medicago truncatula]	-0.487919	-0.771855	0.766623	CB970314	TC66076	-6.30488	3.33999	5.9147
C	1608606_at	TC39192	AAK59627	thylakoid lumenal protein-related [Arabidopsis thaliana]	-1.46431	1.21796	-1.68309	CA818719	TC66055	11.6725	-7.1873	12.6602
B	1611927_at	TC47652	CAA19820	UBX domain-containing protein [Arabidopsis thaliana]	-1.44473	-2.17925	1.27014	CB349491	TC66053	-5.15678	5.8668	9.17409
E	1617572_at	TC42190	CAB71076	RING finger protein [Arabidopsis thaliana]	0.548004	0.132183	-1.17792	CB918599	TC66046	-5.93409	3.86704	0.579354
F	1609307_at	TC44994	AAC39366	4-coumarate:CoA ligase 1 [Populus balsamifera subsp. trichocarpa x Populus deltoides]	-1.53012	0.967176	-0.517168	CD715818	TC66040	0.139489	-5.61016	-4.43741
K	1608705_at	TC47929	BAB88935	glucosyltransferase NTGT2 [Nicotiana tabacum]	-0.693519	0.811888	-0.675422	CB972390	TC66017	4.27952	-7.68466	3.94815
F	1620744_at	TC45453	CAA32121	Plastocyanin precursor - garden pea	-1.55579	0.734626	-0.00594107	CF403966	TC65998	10.3398	4.60019	-2.4405
L	1617085_at	TC51355	F84730	Probable myosin heavy chain [imported] - Arabidopsis thaliana	5.88259e-05	0.56995	-0.955991	CF511961	TC65988	-7.14549	-5.12923	-3.74077
E	1608893_at	TC51504	F84730	Probable myosin heavy chain [imported] - Arabidopsis thaliana	0.4829	0.325185	-1.51612	CF517728	TC65988	-6.99827	-0.0852616	-1.9004
E	1619890_at	TC41075	AAO00828	Unknown protein [Arabidopsis thaliana]"	0.485242	0.066993	-0.855566	CD802467	TC65976	-5.12794	3.80008	-0.474183
B	1608078_s_at	TC38201	AAP31046	2S albumin precursor [Vitis vinifera]	-0.609069	-0.85734	0.841902	CB346850	TC65957	-4.77696	13.6605	16.0316
J	1613845_at	TC39957		No hit	-2.15756	-0.798673	1.13815	BQ796489	TC65948	1.58504	13.0032	5.51494
K	1619169_at	TC43258	AAF21209	Serine carboxypeptidase II [Arabidopsis thaliana]	-0.505751	0.508213	-0.195253	BQ793912	TC65946	-2.33083	-7.01944	-4.88438
J	1615827_at	TC51638	AAK58482	alternative oxidase 1a [Lycopersicon esculentum]	-0.765764	-0.322967	0.68924	BQ792666	TC65907	-6.35453	-0.392392	-3.38733
E	1615392_s_at	TC45292	CAE54307	Cysteine proteinase RD21a precursor (EC 3.4.22.-)	0.538632	0.230414	-1.41799	CF405619	TC65903	-5.23698	13.5891	11.1365
B	1622480_at	TC44362	CAB40954	glycine cleavage T family protein \/ aminomethyl transferase family protein [Arabidopsis thaliana]	-0.676186	-0.719312	0.821135	CA810586	TC65888	-7.35994	8.47833	8.90039
B	1611611_at	TC41836	CAC34417	Germin-like protein [Pisum sativum]	-5.51112	-5.49888	1.56363	CB980376	TC65887	-7.28996	6.84194	7.56462
F	1615198_at	TC46835	CAB96077	alpha-glucosidase [Solanum tuberosum subsp. tuberosum]	-0.757647	0.525309	-0.044988	CF209943	TC65883	5.17709	-1.56841	-3.08249
E	1621772_at	TC42072	AAL68972	Calmodulin-like-domain protein kinase CPK2 [Cucurbita maxima](EC 2.7.1.-)	0.385854	0.173145	-0.8215	CD005226	TC65876	-5.46291	10.6588	7.91002
B	1620348_at	TC38826	CAA33388	Mitochondrion-localized small heat shock protein (AtHSP23.6-mito)	-1.96103	-2.64965	1.36949	CB347135	TC65868	-6.66319	5.93336	7.81432
K	1618636_at	TC38646	CAE85353	glycine hydroxymethyltransferase like protein	-2.48424	1.34859	-1.86434	CB976802	TC65863	14.0384	-5.38425	11.4319
F	1611404_at	TC47854	AAK82487	unknown protein [Oryza sativa (japonica cultivar-group)]	-0.695959	0.61192	-0.227	CB341165	TC65862	2.08297	-5.64515	-2.39288
F	1621746_at	TC42110	AAK93619	unknown protein [Arabidopsis thaliana]	-0.66945	0.546948	-0.135646	CD003963	TC65859	12.2413	1.32886	4.13105
J	1620605_at	TC51245	AAO29957	Phosphoglycerate kinase [Oryza sativa (japonica cultivar-group)]	-0.625381	-0.233015	0.585825	CF210822	TC65850	-6.12289	0.0041173	-3.32487
K	1613141_at	TC43527	AAD22369	NAM (no apical meristem)-like protein [Arabidopsis thaliana]	-0.905784	0.984393	-1.03571	CF518362	TC65842	-3.04294	-7.64264	-2.7063
F	1612873_at	TC39386	CAA17763	subtilisin proteinase-like [Arabidopsis thaliana]	-0.930925	0.552167	0.0132002	CF215155	TC65839	-2.48283	-5.46702	-6.71767
E	1615047_at	TC40459	BAC43324	Spotted leaf protein 11	0.484617	0.16935	-1.07026	CF403253	TC65825	-6.21396	5.06755	2.29736
E	1617409_at	TC39671	CAA73220	isoflavone reductase-like protein [Citrus x paradisi]	0.588611	0.29409	-1.88849	CF512556	TC65811	-7.16009	3.08308	1.80802
E	1614795_at	TC45364	AAT40108	UDP-glucose 4-epimerase GEPI48 (EC 5.1.3.2)	0.369849	0.0964912	-0.646988	CD799145	TC65796	-6.21193	1.48727	-1.65171
G	1613556_at	TC41054		No hit	0.729047	-0.348523	-0.844072	CB004065	TC65766	-2.45255	0.838563	-6.21113
L	1617279_at	TC45599	CAG27612	calmodulin-like protein [Populus euramericana]	-0.0573761	0.558028	-0.819255	BQ796438	TC65763	-4.53622	-3.09357	2.08576
J	1610613_at	TC44358	CAA58038	coproporphyrinogen oxidase [Nicotiana tabacum]	-0.521574	-0.275138	0.562687	CF405805	TC65758	-7.02579	-2.27315	-4.01465
B	1609683_at	TC42412	AAV51937	AP2\/EREBP transcription factor ERF-2 [Gossypium hirsutum]	-2.67568	-2.71973	1.42851	CF604955	TC65735	-7.38997	16.2586	16.4146
I	1617405_at	TC47588		No hit	-0.52096	-1.12582	0.883505	BQ798422	TC65728	-6.04108	-2.64881	0.802115
B	1606891_at	TC46152	CAA71876	cytochrome P450 [Glycine max]	-2.00718	-2.50866	1.36487	CB001884	TC65721	-2.23806	21.8421	23.907
K	1618161_at	TC42185	BAB09360	acyl-peptide hydrolase-like [Arabidopsis thaliana]	-0.739608	0.819899	-0.653319	CF212359	TC65719	1.8961	-7.64024	1.07818
E	1621243_at	BQ797501	AAF23836	tRNA-splicing endonuclease positive effector-related [Arabidopsis thaliana]"	0.59674	0.235481	-1.68778	BQ797501	TC65697	-6.20639	8.92713	6.64213
J	1620061_s_at	TC44968		No hit	-0.797236	-0.249479	0.66298	CF214288	TC65682	-4.99304	3.24229	-1.26616
J	1611285_s_at	CA809190	CAE03880	WRKY transcription factor 11 (WRKY11)	-1.69046	-0.946013	1.11843	CA809190	TC65678	-4.26328	8.64312	4.44787
H	1608774_at	TC47859		No hit	0.55159	-0.695897	-0.125047	CB007109	TC65675	-1.06244	-5.26092	-5.8656
E	1610882_s_at	TC41749	CAB43924	bHLH transcription factor	1.07112	-0.469804	-2.49924	CF371951	TC65670	-0.450748	8.32065	0.52883
E	1606957_at	TC46810	AAM20484	unknown protein [Arabidopsis thaliana]"	0.60328	0.213246	-1.63693	CF405650	TC65668	-5.26379	11.602	8.84528
E	1617059_at	TC42407	BAB91125	Ser\/Thr kinase [Arabidopsis thaliana]	0.306044	0.203897	-0.708675	CF607205	TC65663	-7.31096	-1.86946	-2.73287
E	1612956_at	TC48662	AAL91629	BRASSINOSTEROID INSENSITIVE 1-associated receptor kinase 1 precursorDE (EC 2.7.1.37)	0.85895	-0.00777798	-2.38338	CF511603	TC65638	-3.34415	11.2045	6.89228
E	1612108_at	TC42052	AAG43551	Avr9\/Cf-9 rapidly elicited protein 146 [Nicotiana tabacum]	0.793684	-0.0966365	-1.59382	BQ800036	TC65615	-1.97034	9.18564	3.1299
E	1621616_at	TC51115	AAC27835	Unknown protein [Arabidopsis thaliana]	0.493084	0.116795	-0.976457	CB342121	TC65598	-6.11371	3.3831	0.277756
B	1618321_at	TC48637	NP_177291	eukaryotic translation initiation factor SUI1 family protein [Arabidopsis thaliana]	-0.423802	-0.516589	0.637397	CB982883	TC65589	-7.33885	-1.7971	-1.04753
B	1617984_at	TC38929		No hit	-0.934551	-0.661322	0.883227	CD710731	TC65568	-7.20394	-1.02989	-2.30242
I	1621861_at	TC51599	AAK76508	Beta-amylase [Arabidopsis thaliana]	-0.331016	-0.680407	0.660869	CF209183	TC65564	-5.71206	0.821979	4.3546
C	1619903_at	TC38499	CAA45523	photosystem I light-harvesting chlorophyll a\/b-binding protein [Nicotiana tabacum]	-2.00078	1.34316	-2.23063	CD720479	TC65556	10.0168	-7.34561	10.8779
B	1619830_at	TC44421	CAB56768	squamosa promoter binding protein-like 12 [Arabidopsis thaliana]	-0.681176	-0.906803	0.882038	CB969902	TC65546	-6.54947	8.07116	9.885
B	1622316_at	TC42214	NP_176674	Cytochrome P450, putative [Arabidopsis thaliana]	-1.23134	-0.859251	1.01638	CD004551	TC65542	-6.49008	6.16995	3.9036
E	1606826_at	TC39051	AAP06759	Auxin response factor-like protein [Mangifera indica]	0.589264	0.0301064	-1.07572	CF210409	TC65541	-4.78352	3.51474	-1.19172
J	1614761_at	TC44799		No hit	-0.570146	-0.22689	0.557754	CD797278	TC65521	-6.83585	-3.07739	-5.14612
B	1607138_at	TC40730	CAB45057	progesterone 5-beta-reductase [Digitalis thapsi]	-0.934172	-1.28927	1.04789	CD004389	TC65515	-4.7637	13.0321	15.4981
J	1614508_at	TC49105	AAL36388	signal peptidase subunit [Arabidopsis thaliana]	-0.658396	-0.252385	0.610615	CB008806	TC65512	-6.08377	0.155988	-3.22542
I	1609351_at	TC44827	NP_197510	Unknown protein [Arabidopsis thaliana]	-0.229803	-0.697462	0.61409	CB975231	TC65506	-6.58634	-5.71779	-3.25365
B	1615782_at	TC48670	AAS13370	Cyclin d2 [Glycine max]	-0.784212	-0.717602	0.856965	CA813676	TC65497	-7.25263	13.0772	12.4885
J	1608689_at	TC42390	NP_914080	PM5 collagenase [Oryza sativa (japonica cultivar-group)]	-0.480414	-0.243124	0.524379	CB979475	TC65485	-7.02903	-3.05348	-4.74423
D	1620702_a_at	TC51611	CAD57681	phosphatase [Phaseolus vulgaris]	0.26115	-1.27276	0.605657	CF518993	TC65481	-2.77491	-7.41179	-1.52491
B	1608793_at	TC41862	CAC19877	Long chain acyl-CoA synthetase [Brassica napus]	-0.67969	-0.627715	0.789521	BQ792820	TC65476	-7.38261	1.85418	1.47023
L	1615215_at	TC49057		No hit	0.0656699	0.529957	-0.972723	CA809162	TC65470	-1.82077	6.84194	12.0651
L	1614358_at	TC40342	CAA51385	TMKL1 [Arabidopsis thaliana]	0.213632	0.629539	-1.76942	CF210163	TC65468	-5.52231	7.76384	10.5105
A	1608579_at	TC38971	AAU09443	indole-3-acetate beta-glucosyltransferase [Fragaria x ananassa](EC 2.4.1.121)	0.552772	-0.570733	-0.217886	CF515265	TC65435	-2.97802	-5.28037	-7.1206
E	1622575_s_at	TC39434	AAT02655	Mitochondrial pyruvate dehydrogenase kinase isoform 1 [Glycine max]	0.459914	0.0778931	-0.813335	CF512405	TC65426	-3.45272	9.19509	4.42945
K	1612090_s_at	TC45186	AAD00295	auxin-binding protein ABP19 [Prunus persica]	-0.606902	0.832865	-0.830907	CF373367	TC65421	5.67616	-6.92212	7.39769
E	1621767_at	TC51276	CAD70620	Branched-chain amino acid aminotransferase-like protein [Cicer arietinum]	0.495566	0.0837314	-0.914926	CB978804	TC65417	-4.90872	6.04141	1.91431
L	1606667_at	TC48988	CAB87849	receptor kinase-like protein [Arabidopsis thaliana]	0.33803	0.404787	-1.27901	CA817499	TC65405	-7.35362	2.82064	3.40696
E	1615257_at	TC44413	BAD26163	Hexose transporter [Oryza sativa (japonica cultivar-group)]	0.587433	0.19536	-1.50464	CB972713	TC65400	-6.26562	5.69037	3.06533
G	1616397_at	CD798609	BAB09700	Predicted GPI-anchored protein	0.839651	-0.537061	-0.940065	CD798609	TC65386	-0.825233	0.861156	-7.19498
E	1618318_at	TC51587	NP_177940	Pumilio\/Puf RNA-binding domain-containing protein [Arabidopsis thaliana]	0.802522	-0.0420792	-1.813	CF609544	TC65373	-3.70159	7.35609	2.32844
E	1610786_at	TC41056	BAC76411	acylamino acid-releasing enzyme [Arabidopsis thaliana]	0.52544	0.308797	-1.63508	CD801392	TC65369	-6.50795	13.6541	12.1911
I	1611770_at	TC45003	CAB76364	matrix metalloproteinase [Cucumis sativus]	-0.666478	-1.46405	1.00539	CB972061	TC65352	-3.97511	1.79956	6.74567
K	1606617_at	TC44953	AAM64315	Ferredoxin [Arabidopsis thaliana]	-0.542666	0.758634	-0.685915	CF608010	TC65350	4.18783	-7.34823	5.34587
K	1620491_at	TC45025	AAS98481	Unknown protein [Oryza sativa (japonica cultivar-group)]	-0.986759	0.965162	-0.880691	CD800015	TC65346	-1.87596	-7.68435	-2.26293
B	1615970_at	TC48912	AAQ08000	dehydration responsive element binding protein [Gossypium hirsutum]	-0.65227	-0.7994	0.839261	CF405892	TC65344	-6.73939	10.8962	12.2702
I	1619833_at	TC44834	NP_850312	Amino acid transporter family protein [Arabidopsis thaliana]	-0.287176	-0.758508	0.668472	CF515145	TC65339	-6.24888	-3.8375	-0.659845
J	1616695_s_at	TC38581	AAD55090	thaumatin [Vitis riparia]	-2.96174	-0.93843	1.23256	BQ795049	TC65330	-0.185895	8.44416	0.442669
E	1620966_at	TC47510	AAM62609	Unknown protein [Arabidopsis thaliana]	0.465437	-0.0153555	-0.666917	CF414903	TC65328	-5.96424	-1.32308	-4.81883
B	1611195_at	TC40812	AAO41936	DnaJ protein [Arabidopsis thaliana]	-0.484865	-0.481465	0.650017	CB914034	TC65322	-7.40362	8.40825	8.34723
J	1614543_a_at	TC42289	AAF61626	Stress enhanced protein 2\; SEP2 [Arabidopsis thaliana]	-0.982783	-0.185894	0.691439	CF517472	TC65318	-3.9461	1.62592	-4.16579
B	1607645_at	TC38776	AAD38290	pathogenesis related protein [Oryza sativa (japonica cultivar-group)]	-3.31751	-2.80396	1.46284	CA817594	TC65292	-6.36123	13.0451	11.3909
C	1608908_at	TC41094	AAQ22663	Unknown protein [Arabidopsis thaliana]	-0.387617	0.646125	-0.576368	BM437446	TC65261	-1.14096	-7.32377	0.319846
E	1608122_at	TC45372	CAD56224	Hypothetical protein [Cicer arietinum]	0.369079	0.270341	-0.993153	CB982493	TC65257	-7.39097	-3.52673	-3.84193
L	1610525_at	TC46712	AAG50930	Unknown protein [Arabidopsis thaliana]	-0.0440588	0.519437	-0.744967	CA814677	TC65249	-2.02748	-0.141426	6.70935
B	1609919_at	TC51660		No hit	-0.676182	-0.676455	0.806101	CB343673	TC65241	-7.40502	0.287199	0.296004
G	1620278_at	TC46710	NP_173638	AP2 domain-containing transcription factor, putative [Arabidopsis thaliana]	0.703248	-0.112317	-1.16252	CD798169	TC65240	-6.44884	-2.35187	-5.10718
L	1611572_at	TC47840	AAO63337	glutaredoxin family protein [Arabidopsis thaliana]"	0.174893	0.393044	-0.841771	CF373471	TC65208	-6.95944	-1.43035	0.486209
H	1621663_at	TC41884	NP_189139	Zinc finger (C3HC4-type RING finger) family protein [Arabidopsis thaliana]	0.373185	-0.677259	0.110281	CF211908	TC65190	3.47866	-6.33698	0.0345275
J	1620268_at	TC44846	CAB90948	3' exoribonuclease family domain 1-containing protein [Arabidopsis thaliana]	-0.570923	-0.246504	0.569372	CF517017	TC65169	-5.68492	3.61099	-0.0255703
J	1620460_at	TC49226	AAS68515	Structural maintenance of chromosomes 1 protein [Arabidopsis thaliana]	-0.749151	-0.206075	0.6212	BQ792558	TC65126	-5.63982	-0.150517	-4.10578
B	1610616_at	TC41785	BAA04225	precursor of vacuolar processing enzyme [Ricinus communis]	-6.7327	-7.15262	1.57704	CB921212	TC65124	-6.98852	16.9568	17.7096
G	1613801_at	TC47847	CAA05491	Serine\/threonine protein phosphatase PP1 isozyme 1 (EC 3.1.3.16).	0.64949	-0.139659	-0.933319	CF514247	TC65123	1.23248	9.87372	1.11568
E	1619440_at	TC39857	AAM91095	putative myosin II heavy chain [Oryza sativa (japonica cultivar-group)]"	0.47547	-0.0171812	-0.686249	CB971034	TC65120	-2.69673	5.90847	-0.479019
F	1609335_at	TC49260	AAP69816	Oxygen evolving enhancer protein [Vitis vinifera]	-0.878104	0.419908	0.161019	CF209330	TC65116	4.43072	1.20788	-6.40961
B	1621346_at	TC40343	CAA05921	ABI3 [Populus balsamifera subsp. trichocarpa]	-4.59199	-4.79231	1.54718	CB978597	TC65114	-7.22485	17.2302	17.7186
G	1607408_at	TC51664		No hit	1.0979	-0.965101	-1.5256	CF216013	TC65093	5.53423	8.73837	-5.3529
G	1621455_at	TC49121	AAD24639	Systemin receptor SR160 precursor (EC 2.7.1.37) (Brassinosteroid LRRDE receptor kinase).	0.736236	-0.152469	-1.20268	CF514637	TC65086	2.99542	13.3339	4.77991
L	1621530_at	TC49289	AAA18542	Group 4 late embryogenesis-abundant protein	0.185202	0.686786	-1.98091	CF403816	TC65080	-5.00837	8.13465	11.192
C	1616588_at	TC51190	NP_850072	Haloacid dehalogenase-like hydrolase family protein [Arabidopsis thaliana]	-0.218074	0.568044	-0.604334	BQ792380	TC65077	1.24446	-4.65232	5.75436
E	1618825_at	TC45880	CAB75466	calmodulin-binding family protein [Arabidopsis thaliana]"	0.500984	0.0944938	-0.951398	CF511618	TC65073	-5.35722	4.70459	0.834054
E	1618247_at	TC48316		No hit	0.339062	0.207961	-0.785846	BQ799581	TC65072	-6.99124	5.37723	3.85108
L	1613097_at	TC45685	CAB71056	DNA-binding protein [Arabidopsis thaliana]	0.102316	0.501472	-0.969034	BQ795148	TC65056	-6.10166	-1.40083	1.89599
C	1613636_at	TC47234	AAS47036	major cherry allergen Pru av 1.0202 [Prunus avium]	-4.13445	1.52885	-4.12003	CD802429	TC65039	13.7511	-7.6864	13.6513
G	1608001_at	TC49247	CAB87905	hypothetical protein [Arabidopsis thaliana]"	0.792713	-0.290438	-1.15195	CB982653	TC65035	-1.68589	4.32216	-3.44196
E	1619136_at	TC42117	AAM97114	Unknown protein [Arabidopsis thaliana]	0.579015	0.210906	-1.51971	CB339194	TC65032	-5.52546	10.6009	7.89686
J	1620192_at	TC41870	AAM61672	unknown [Arabidopsis thaliana]	-1.90109	-1.0609	1.1718	CA818412	TC65025	-3.04528	11.4279	6.9505
G	1611440_at	TC40096	AAL38858	Unknown protein [Arabidopsis thaliana]	0.489117	-0.115776	-0.570189	CB978779	TC65024	-2.9411	1.76447	-4.98926
B	1611723_at	TC49676	AAL90901	Seed imbitition protein-like	-0.440241	-0.510669	0.642555	CF604698	TC65021	-7.38719	-3.92347	-3.53682
K	1607639_s_at	TC40825	CAA74661	SFR1 [Brassica oleracea]	-1.30936	1.08635	-1.07968	BM437416	TC65015	11.615	-6.99378	10.001
J	1610721_s_at	TC45755	AAG43557	Avr9\/Cf-9 rapidly elicited protein 65 [Nicotiana tabacum]	-0.552625	-0.133623	0.492296	CB342242	TC65008	-6.35285	-2.32926	-5.21972
L	1612380_at	TC41258	CAA40864	ORFB [Helianthus annuus]	-0.13011	0.577806	-0.75229	CD798301	TC64994	-5.50521	-6.51147	-2.77992
F	1608611_at	TC41072	AAT85080	unknown protein [Arabidopsis thaliana]"	-1.91312	0.22073	0.649992	CF216106	TC64989	13.3066	15.8213	-4.59753
D	1611963_at	TC51631	AAP40407	BHLH transcription factor (bHLH123)	0.278711	-0.731773	0.244553	CF514919	TC64980	5.7805	-7.65088	5.13202
E	1608203_at	TC44867	AAK85402	Beta-1,3-glucanase [Camellia sinensis]	0.467134	0.042394	-0.766559	CF511734	TC64974	-3.83246	5.95302	0.708434
K	1609737_at	TC48548	AAG13057	U-box domain-containing protein [Arabidopsis thaliana]	-0.768931	0.91461	-0.921149	CF372412	TC64967	-1.86032	-7.62261	-1.39159
L	1612536_s_at	TC47888		No hit	0.0856311	0.460246	-0.828609	BQ794806	TC64960	-7.0902	-4.59488	-3.01421
G	1622538_at	TC41063	NP_194819	unknown protein [Arabidopsis thaliana]"	0.491264	-0.128943	-0.556769	CF210831	TC64958	-3.94635	-0.133274	-5.80488
E	1615507_at	TC47887	AAC49706	Biotin holocarboxylase synthetase	0.620594	-0.0525422	-1.00504	CF214611	TC64955	-2.22684	7.39198	0.978645
G	1618287_at	TC41783		No hit	0.535949	-0.186307	-0.575074	CD802116	TC64951	-2.54963	1.28685	-5.76744
J	1615687_at	TC42569	AAT39953	Protein kinase [Solanum demissum]	-1.16877	-0.690925	0.952888	CF074599	TC64946	-5.32971	7.96959	4.63395
B	1607430_at	TC42632	BAD53740	myo-inositol oxygenase [Oryza sativa (japonica cultivar-group)]	-3.69868	-3.61792	1.50667	CF372861	TC64945	-7.33133	21.7382	21.5044
G	1608841_at	TC49306	CAD56218	unknown protein [Cicer arientinum]"	0.829119	-0.338133	-1.20978	CB922260	TC64933	-0.972613	4.84106	-3.53041
L	1618494_at	TC44870	CAE04606	unknown [Arabidopsis thaliana]	-0.82429	1.15736	-2.28803	CF405291	TC64916	7.66101	3.53705	15.4577
E	1621169_at	TC41787	AAK96548	unknown protein [Oryza sativa (japonica cultivar-group)]"	0.558704	0.186069	-1.3607	CB341996	TC64910	-5.64855	8.53814	5.61645
J	1610096_at	TC46361	AAA32810	Histone H4	-0.646822	0.0152771	0.433674	CF212486	TC64899	-3.61591	-0.130859	-6.07429
B	1621914_s_at	TC45584	AAK26037	copper chaperone (CCH)-related [Arabidopsis thaliana]	-0.366947	-0.665949	0.672927	CF216047	TC64886	-5.30104	4.60028	7.98905
K	1612875_at	TC41125	AAB67319	glutathione S-conjugate transporting ATPase [Arabidopsis thaliana]	-0.948677	0.794178	-0.419269	CB343256	TC64873	1.23325	-6.43801	-2.27113
B	1617078_at	TC38972	AAU09443	UDP-glucose glucosyltransferase [Fragaria x ananassa]	-3.463	-3.77866	1.50409	CD714471	TC64863	-6.59876	19.1297	20.0348
F	1621642_at	TC46931	AAK91424	inositol 1, 3, 4-trisphosphate 5\/6-kinase-like protein [Arabidopsis thaliana]"	-1.2654	0.505982	0.218999	CF516142	TC64850	6.36337	3.81446	-6.72579
J	1620621_at	TC39731	AAM34773	Nam-like protein 10 [Petunia x hybrida]	-1.12453	-0.500926	0.87554	CF519062	TC64843	0.381311	15.5299	10.065
C	1607148_s_at	TC38910		No hit	-0.409167	0.678593	-0.629582	CF212503	TC64811	2.81649	-6.84502	4.89001
J	1617561_at	TC42775	AAC20719	Dioxygenase [Arabidopsis thaliana]	-0.849175	-0.1371	0.618758	CF608986	TC64800	-3.55705	2.51604	-3.62014
J	1617659_at	TC42333		No hit	-0.621842	-0.32117	0.632025	BQ792584	TC64799	-5.54955	5.96216	2.51382
C	1618514_at	TC51437	BAA21917	putative MYB family transcription factor	-0.786826	0.984773	-1.1799	CF414102	TC64791	2.61265	-6.71592	4.87682
C	1612571_at	TC41084	BAD17249	UDP-glucose glucosyltransferase [Oryza sativa (japonica cultivar-group)]	-1.29389	1.18582	-1.65646	CB036024	TC64784	9.645	-6.51358	11.4268
B	1621866_at	TC51578	BAB88396	autophagy 12a [Arabidopsis thaliana]	-0.639722	-0.533109	0.73734	CF414716	TC64776	-7.29142	2.00349	1.11561
L	1614670_at	TC45991	AAK96564	11-beta-hydroxysteroid dehydrogenase-like	0.278135	0.560078	-1.67565	BQ796652	TC64755	-6.59974	7.06359	8.91662
B	1621930_at	TC47863		No hit	-4.55773	-4.85882	1.54749	CB978854	TC64754	-6.59916	23.1336	23.8044
F	1612490_at	TC49473	BAC79927	Unknown protein [Oryza sativa (japonica cultivar-group)]	-0.865666	0.726359	-0.327803	CB035871	TC64747	-0.921324	-6.51072	-4.34228
E	1614837_s_at	TC51416	AAM97015	plectin-related [Arabidopsis thaliana]"	0.629077	0.260277	-1.96738	BQ798974	TC64740	-6.65276	7.18084	5.24919
E	1616194_at	TC45971	AAL49804	gamma glutamyl hydrolase [Arabidopsis thaliana]	0.396964	0.30702	-1.16451	CD797238	TC64731	-7.30046	5.83583	5.11213
J	1621440_at	TC44958		No hit	-0.994534	-0.0895069	0.639934	CD004030	TC64725	-1.03406	5.22598	-3.00151
E	1618666_at	TC42873	AAL38700	Protein phosphatase PP1 regulatory subunit [Oryza sativa]"	0.912321	-0.00657575	-3.02941	CF609058	TC64724	-2.52324	14.6248	10.6694
B	1614868_at	TC39158		No hit	-1.29635	-1.10566	1.0896	CB920940	TC64720	-7.07637	9.27809	8.17587
E	1608002_s_at	TC44627	BAC83027	ATP synthase mitochondrial F1 complex assembly factor2 [Oryza sativa (japonica cultivar-group)]	0.53508	-0.0175397	-0.828636	CF209324	TC64716	-2.03116	7.85776	1.40934
K	1610386_at	TC47857	BAB39451	Receptor serine\/threonine kinase PR5K [Oryza sativa (japonica cultivar-group)]	-1.22168	1.10432	-1.2473	CF404528	TC64712	3.97316	-7.68199	3.90866
J	1620992_at	TC42567	AAO42859	farnesylated protein-like [Arabidopsis thaliana]	-1.08055	-0.475541	0.854357	CF608881	TC64707	-5.41357	3.26657	-0.746387
L	1609571_at	TC47435	CAB16816	ubiquitin interaction motif-containing protein \/ LIM domain-containing protein [Arabidopsis thaliana]"	0.140247	0.406315	-0.804375	BQ795107	TC64678	-5.6969	3.55275	6.74056
I	1620265_at	TC38211	CAB89718	ATP synthase beta subunit [Magnolia tripetala]	-0.147721	-0.530417	0.490539	BQ793093	TC64671	-6.55365	-4.0653	-1.36887
F	1616203_at	TC47865	NP_192643	RNA recognition motif (RRM)-containing protein [Arabidopsis thaliana]	-0.923897	0.291891	0.320396	CB343761	TC64655	0.893381	0.436917	-7.66589
B	1621817_at	TC38560	AAL38874	Trypanothione-dependent peroxidase [Oryza sativa (japonica cultivar-group)]	-2.48921	-2.61144	1.41048	CB978007	TC64650	-7.31767	11.766	12.2495
I	1612334_at	TC51675	CAD60072	Tyrosine aminotransferase	-0.41047	-1.15239	0.846187	CB970779	TC64642	-1.82268	3.54476	9.61191
F	1610546_at	TC41516	NP_567820	Elongation factor Ts family protein [Arabidopsis thaliana]	-0.694262	0.452923	0.0188668	CB976033	TC64629	-1.92091	-5.18522	-6.56277
J	1614898_at	TC48599	AAM19798	NIFS like protein CpNifsp precursor (NIFS)	-0.842164	-0.291258	0.700444	CF512424	TC64626	-4.31529	4.71851	-0.291888
I	1619340_at	TC51244	NP_197519	unknown protein [Arabidopsis thaliana]	-0.148928	-0.549071	0.500414	CF403903	TC64625	-6.35097	-5.20582	-2.27822
B	1612716_at	TC41788	AAL06951	histone acetyltransferase	-0.326849	-0.529922	0.594675	CF414735	TC64596	-6.20722	3.99937	6.61092
L	1618962_at	TC40553	AAG12540	transporter-related [Arabidopsis thaliana]"	0.256119	0.292403	-0.783242	BQ798116	TC64593	-7.37899	4.91798	5.30463
G	1606568_at	TC49598	AAK97303	F-box containing protein ORE9 (ORE9)	0.722993	-0.175026	-1.1089	CF513503	TC64584	-1.41045	6.34752	-1.19417
G	1607944_at	TC51438	BAD08339	Flowering locus T like protein [Populus nigra]	1.1058	-0.825328	-1.81876	CD798670	TC64583	9.40912	15.2316	0.765057
J	1613554_at	TC49438		No hit	-1.29859	-0.379935	0.8679	CF413828	TC64571	-1.2803	8.62268	1.73922
J	1608796_s_at	TC45926		No hit	-3.58607	-1.95339	1.41062	CF518860	TC64566	-1.11799	13.7546	8.63067
L	1606625_at	TC47573	AAM95447	class IV chitinase [Vitis vinifera]	0.0438437	0.617116	-1.19979	CF603972	TC64563	-4.06393	1.6811	6.57942
B	1622203_at	TC41090	AAC49969	tumor-related protein [Nicotiana tabacum]	-5.57194	-5.64477	1.56511	BQ798691	TC64560	-7.32651	22.9669	23.174
L	1610659_at	TC44653		No hit	0.255978	0.65232	-2.09442	BQ796183	TC64558	-6.53407	5.01231	7.13977
B	1619180_at	TC39811	AAB84183	beta-tonoplast intrinsic protein [Arabidopsis thaliana]	-5.05963	-5.57302	1.56023	CB976469	TC64551	-5.78246	21.4686	22.5681
E	1611797_at	TC46915	AAM13098	Ran binding protein [Arabidopsis thaliana]	0.572979	0.0184296	-1.00129	CF208103	TC64535	-5.43444	2.27764	-1.82318
L	1614186_at	TC43435	AAO42313	aldose 1-epimerase family protein [Arabidopsis thaliana]"	0.193809	0.556901	-1.37664	CA816475	TC64531	-6.46374	2.29434	4.77967
C	1621418_at	TC41040	CAA54613	UTP-glucose glucosyltransferase [Manihot esculenta]	-3.10858	1.46295	-2.97317	CB340794	TC64514	21.4673	-7.42027	21.1659
I	1618558_at	TC42594	AAB18126	G1p [Arabidopsis thaliana]	-0.2931	-0.628977	0.620322	CF404091	TC64502	-7.00714	-5.07021	-3.32597
L	1611780_at	TC40024	AAG43519	Granule-bound starch synthase [Perilla frutescens]	0.0916926	0.415668	-0.735849	CD798025	TC64500	-5.86585	-0.589072	2.92881
E	1610894_at	TC46049	AAR24695	Unknown protein [Oryza sativa (japonica cultivar-group)]	0.931984	-0.199754	-2.17525	CD798389	TC64484	-4.03376	3.16016	-2.41087
F	1607421_at	TC39028	BAA22559	squalene synthase [Glycine max]	-0.653876	0.440469	0.0106139	CF514838	TC64463	6.14776	0.043736	-3.47953
E	1611217_at	TC38684	CAC05445	Senescence-associated protein (SAG29) [Arabidopsis thaliana]	0.686647	-0.0340721	-1.27299	BQ797506	TC64462	-5.4778	1.34812	-2.77375
I	1621690_at	TC51433	NP_193695	Cyclin family protein [Arabidopsis thaliana]	-0.0957603	-0.88241	0.605741	CB982237	TC64449	-5.28102	-5.9845	-1.79129
G	1612033_at	TC47227	BAB82502	Cig3 [Nicotiana tabacum]	0.639256	-0.339447	-0.616768	CB969879	TC64441	-2.66158	-0.754339	-7.10583
K	1616717_at	TC47591	CAC84712	aux\/IAA protein [Populus tremula x Populus tremuloides]	-3.41875	1.45822	-2.65465	CB980622	TC64438	10.6176	-6.53268	8.39115
B	1615581_at	TC42524		No hit	-0.30916	-0.504568	0.573391	CB973651	TC64430	-7.22421	-4.90995	-3.74194
J	1614374_s_at	TC47874	AAK53044	Unknown protein [Arabidopsis thaliana]	-1.08494	-0.423644	0.834347	CB978592	TC64413	-5.23307	2.38978	-1.94147
J	1614493_at	TC41085	CAD18921	RNA-binding protein precursor [Persea americana]	-0.755222	-0.126923	0.577018	CB341693	TC64398	-1.93404	5.89836	-1.25176
E	1607846_at	TC46132	AAM64330	unknown protein [Arabidopsis thaliana]"	0.40279	0.200248	-0.918546	CF208499	TC64384	-7.07732	0.777594	-0.818734
G	1616780_at	TC47875	CAC84774	P70 protein [Nicotiana tabacum]	0.775697	-0.170849	-1.32314	CF415162	TC64377	-0.851656	8.0924	0.601951
I	1616487_at	TC48571	AAK11255	Regulator of gene silencing [Nicotiana tabacum]	-0.90375	-1.80124	1.12339	CA811061	TC64370	-1.92396	6.5519	11.7895
K	1620959_s_at	TC48485	BAD18978	myb-relared transcription factor VvMYBA2 [Vitis vinifera]	-4.6129	1.43921	-2.01507	CB915151	TC64356	16.508	4.1169	8.58605
E	1615083_at	TC47722	CAC36939	DOF zinc finger like protein	0.437818	0.0655507	-0.739465	CB914242	TC64354	-5.96888	1.08453	-2.42133
J	1607475_s_at	TC42415	AAG43822	Caffeic acid O-methyltransferase [Capsicum annuum]	-3.61846	-1.55015	1.36575	CD012393	TC64352	15.7746	28.4909	20.7755
L	1622853_at	TC48938	AAL87299	Tri-thorax like protein (At1g05830)	-0.0999641	0.496332	-0.607526	CF607037	TC64347	-2.51174	-3.79455	3.33026
K	1614709_at	TC40452	CAB38214	hydrolase, alpha\/beta fold family protein [Arabidopsis thaliana]	-2.12527	1.09589	-0.658927	CF514892	TC64346	8.66569	-1.04852	1.04846
L	1606801_at	TC47843		No hit	0.23754	0.503841	-1.31102	CB920387	TC64324	-6.5866	3.57452	5.77389
F	1617070_at	TC42744	AAR17698	GTP-binding protein TypA [Trifolium pratense]	-0.66858	0.341885	0.142038	CB340551	TC64318	4.61642	1.52955	-6.49248
E	1608781_at	TC51164	CAB62015	Endo-polygalacturonase-like protein [Arabidopsis thaliana]	0.405896	0.043191	-0.633305	CB913996	TC64309	-6.18658	-0.949194	-4.17664
B	1609157_at	TC48606	AAM65391	fatty acid elongase-like protein (cer2-like) [Arabidopsis thaliana]	-2.30465	-2.0999	1.35857	CD711163	TC64298	-7.00825	15.2159	14.364
E	1618216_at	TC48630	AAL89456	Serine\/threonine-protein kinase ASK2 (EC 2.7.1.37).	0.646442	-0.0511691	-1.09067	CF415755	TC64295	-0.771183	10.0324	3.23115
L	1611040_at	TC47271	AAL67583	unknown protein [Oryza sativa (japonica cultivar-group)]"	0.205676	0.329072	-0.759825	BQ794523	TC64287	-7.14855	1.86012	3.19005
K	1611550_at	TC46595	AAR92477	WRKY transcription factor 30 [Vitis aestivalis]	-0.837986	0.917508	-0.857977	CD800189	TC64282	0.708289	-7.68491	0.572984
C	1621532_at	TC38521	AAP03873	Photosystem I reaction center subunit X psaK [Nicotiana tabacum]	-0.325172	0.574866	-0.489529	CB973721	TC64270	0.087412	-7.22891	1.71129
B	1617493_at	TC41797	CAC34447	ZF-HD homeobox protein [Flaveria bidentis]	-3.11497	-3.1783	1.47202	CF415131	TC64268	-7.27114	27.4917	27.6598
B	1612062_at	TC48215	AAC78508	phloem-specific lectin [Arabidopsis thaliana]	-0.711232	-0.961834	0.907504	CF207464	TC64259	-7.13173	-0.116255	1.34442
E	1609058_at	TC41713	AAL87303	putative integral membrane Yip1 family protein [Oryza sativa (japonica cultivar-group)]"	0.421929	0.000303588	-0.599305	CD711768	TC64253	-2.66655	6.40246	0.1199
B	1616642_at	TC40916	BAA00575	Glycerol-3-phosphate acyltransferase [Arabidopsis thaliana]	-0.432589	-0.555062	0.6585	BQ800221	TC64250	-7.18056	0.819527	2.11009
L	1621823_at	TC44645	CAB72174	Response reactor 4 [Arabidopsis thaliana]	0.232293	0.35454	-0.871122	CF214240	TC64231	-7.38737	-4.03739	-3.6543
E	1622465_s_at	TC45697	AAO27366	Rapid alkalinization factor 1 precursor [Populus balsamifera subsp. trichocarpa x Populus deltoides]	0.343458	0.147386	-0.681204	BQ797465	TC64227	-6.97281	-0.0361159	-1.90846
E	1614880_s_at	TC38450	CAB44031	Lectin [Glycine max]	0.568043	0.118591	-1.21152	CB036067	TC64206	-6.28649	2.15629	-0.82208
J	1606898_at	TC40864	BAB09725	Thylakoid lumenal 17.4 kD protein, chloroplast precursor (P17.4) [Arabidopsis thaliana]	-0.579287	-0.181796	0.535158	CD801138	TC64205	-4.29547	4.73209	-0.29663
B	1613655_at	TC40349	BAA78050	NADPH oxidoreductase homolog [Cicer arietinum]	-0.918506	-0.682495	0.885853	CD801990	TC64199	-6.49578	8.97295	7.0241
E	1619803_at	TC43393	AAO00861	acid phosphatase survival protein SurE, putative [Arabidopsis thaliana]"	0.419588	0.464492	-1.82305	BQ796908	TC64197	-7.38754	7.85224	8.12942
B	1618279_at	TC40287		No hit	-4.72614	-4.73254	1.54824	CF511433	TC64190	-7.40475	17.4528	17.4759
E	1613518_at	TC48161	AAC14505	Myosin heavy chain-like [Oryza sativa]"	0.59528	0.00583117	-1.0434	CB035938	TC64185	-4.09564	4.95954	-0.233574
I	1614426_at	TC42884	AAA81350	Brassinosteroid-regulated protein	-0.108772	-0.764211	0.569342	CD801116	TC64184	-4.48869	-5.0566	0.187503
B	1614771_at	TC42531	AAR24673	embryo-specific protein-related [Arabidopsis thaliana]	-3.66293	-3.84823	1.51178	CB346222	TC64180	-6.56884	27.0978	27.5748
J	1613586_at	TC46870	NP_193815	FAD-binding domain-containing protein [Arabidopsis thaliana]	-0.598019	-0.209443	0.560195	CF513392	TC64174	-6.11369	-1.41879	-4.71695
F	1616407_at	TC49061	NP_175660	Hydrolase, alpha\/beta fold family protein [Arabidopsis thaliana]	-0.569173	0.4877	-0.114365	CD715829	TC64163	5.76461	-3.09143	-0.826794
F	1615791_s_at	TC39765	AAK92725	unknown protein [Arabidopsis thaliana]"	-0.842734	0.212296	0.360515	CA809329	TC64155	0.701042	1.77966	-7.42937
C	1621042_at	TC51480	AAG51874	unknown protein [Oryza sativa (japonica cultivar-group)]	-1.23832	1.1847	-1.72274	CB982490	TC64152	9.23844	-5.70561	11.6792
E	1613445_at	TC40338	CAD19990	TCP1 protein [Lupinus albus]	0.473324	0.0324841	-0.763847	CF606596	TC64142	-4.74612	4.04985	-0.614657
L	1622514_at	TC41765	AAL32558	Phosphoglycerate mutase like protein	-0.107462	0.525721	-0.661713	CA815335	TC64129	-0.50608	-2.13731	6.34714
E	1611029_at	TC44753		No hit	0.683766	0.0863212	-1.59069	CA809228	TC64114	-6.19594	2.39594	-0.693715
L	1620472_at	TC41081	BAD16192	receptor protein kinase PERK1 [Oryza sativa (japonica cultivar-group)]	-0.167137	0.975357	-2.80326	BQ799192	TC64111	-0.466507	9.63916	14.8367
J	1613197_at	TC42293	NP_195300	Rho-GTPase-activating protein-related [Arabidopsis thaliana]	-0.535574	-0.220014	0.537603	CF372765	TC64098	-6.45787	-0.699016	-3.53359
I	1613140_at	TC51508		No hit	-0.242393	-0.882412	0.689029	CB975122	TC64072	-5.79556	-3.6207	0.173138
J	1618229_at	TC41802	NP_199327	DNA-directed RNA polymerase, putative [Arabidopsis thaliana]	-0.650041	-0.266307	0.61475	CD711161	TC64046	-5.45182	3.18945	-0.787203
I	1616791_at	TC41252		No hit	-0.279432	-0.622565	0.610294	CD716417	TC64026	-3.98698	4.52763	8.92787
B	1606462_at	TC43937		No hit	-1.1181	-1.15713	1.06412	CA817195	TC64024	-7.40003	6.15367	6.32155
C	1610608_at	TC42219	AAO41904	beta-ketoacyl-CoA synthase [Arabidopsis thaliana]	-2.07033	1.34627	-2.18865	CB004761	TC64023	12.6869	-7.57234	13.0678
B	1610122_at	TC38764	CAA47870	heat stress transcription factor HSF30 [Lycopersicon peruvianum]	-0.840725	-0.874578	0.923129	CF517531	TC64013	-7.39449	6.34556	6.58087
L	1622620_at	TC49064	CAB41856	ABC-type transport-like protein [Arabidopsis thaliana]	-0.0430002	0.699169	-1.30117	BQ798306	TC64007	-3.03195	1.45539	7.19242
J	1611070_at	TC49539	AAO22666	GRF1-interacting factor 1 [Arabidopsis thaliana]	-1.22096	-0.600249	0.934601	CF372775	TC64005	-1.92358	12.5938	7.64488
G	1621540_at	TC51514	BAA34862	Importin-beta2 [Oryza sativa (japonica cultivar-group)]	0.648055	-0.112651	-0.97693	CB973791	TC63998	-6.02099	-3.24983	-6.34836
E	1614815_s_at	TC46682	BAD54471	Hypothetical protein [Oryza sativa (japonica cultivar-group)]	0.574872	0.471224	-3.00962	CF603973	TC63996	-7.36307	7.47911	7.06556
F	1621066_s_at	TC46733	AAK83616	Beta-glucosidases (At1g02850)	-1.92079	0.452499	0.451521	CB009057	TC63991	12.0124	11.9094	-7.66994
J	1621183_at	TC50723	AAL80000	RASPBERRY3 [Arabidopsis thaliana]	-0.922272	-0.375875	0.766964	CF213507	TC63968	-2.7494	9.5022	4.22422
I	1616523_s_at	TC45939	AAM65765	arabinogalactan-protein AGP16	-0.415941	-1.31837	0.887122	CF512513	TC63963	-6.22266	-5.40477	-2.31471
G	1617801_at	TC47239	CAB40770	human Rev interacting-like protein-related \/ hRIP protein-related [Arabidopsis thaliana]"	0.447602	-0.0528146	-0.573092	CD003809	TC63959	-5.23108	-0.73049	-5.11304
L	1608694_at	TC46159	AAF36454	Ubiquitin-protein ligase 1 [Arabidopsis thaliana]	0.148174	0.442732	-0.908718	CF517483	TC63956	-7.00537	-3.28764	-1.44898
E	1613746_at	TC47902	AAC19296	Scarecrow (GB:U62798) [Arabidopsis thaliana]	0.569809	0.287934	-1.76228	CD798895	TC63949	-6.4376	10.9438	9.14262
C	1610996_at	TC39366	CAA59482	pectinesterase [Phaseolus vulgaris]	-0.960824	1.14793	-1.88745	BQ794786	TC63941	6.94786	-2.46378	11.7687
J	1606534_at	TC40397	AAP40501	leucine zipper protein-like [Arabidopsis thaliana]"	-1.22457	-0.0670088	0.693731	CF516519	TC63930	1.34304	7.20073	-2.87245
C	1609508_at	TC42808	AAK95302	ABC1 family protein [Arabidopsis thaliana]	-0.299172	0.728043	-0.913514	CB976923	TC63928	-4.51842	-6.27612	-1.30969
L	1610641_s_at	TC50303		No hit	0.237286	0.562447	-1.53761	CF607434	TC63909	-5.90958	8.19984	10.5863
L	1607952_at	TC46714	AAT28309	Leucine-rich repeat receptor-like protein kinase [Pyrus pyrifolia]	-0.148802	0.559398	-0.679579	CF372631	TC63896	-4.45522	-5.45346	-0.219552
B	1613454_at	TC41118	AAO64166	unknown protein [Arabidopsis thaliana]	-3.33622	-3.35344	1.48705	CB347074	TC63871	-7.4034	25.8862	25.8947
K	1609263_at	TC42291	AAP51909	Cf2\/Cf5 disease resistance protein homolog [Oryza sativa (japonica cultivar-group)]	-0.518039	0.719708	-0.610806	CB007990	TC63870	9.7417	-7.35701	10.5978
G	1609315_at	TC40897	NP_191431	Zinc finger (C3HC4-type RING finger) family protein [Arabidopsis thaliana]	1.08125	-0.517159	-2.43145	CD798625	TC63849	-2.05739	4.49009	-2.87473
B	1609395_at	TC42241	AAR92225	cystatin [Actinidia eriantha]	-1.37744	-1.23833	1.13174	CB009316	TC63831	-7.28564	6.91808	6.18346
J	1621299_at	CF207722	AAP04147	CBS domain-containing protein \/ transporter associated domain-containing protein [Arabidopsis thaliana]	-0.668276	-0.214513	0.593502	CF207722	TC63818	-4.46359	4.02654	-0.9503
B	1616836_at	TC45869	CAB78090	AX110P-like protein [Arabidopsis thaliana]	-2.13115	-2.60263	1.38244	CB979921	TC63817	-5.57385	12.7024	14.7719
F	1617336_at	TC46584	AAC20724	Unknown protein [Arabidopsis thaliana]	-1.77859	0.621881	0.226079	CB342674	TC63814	4.5557	2.30873	-7.04823
F	1619983_at	TC39874	CAB64217	caffeic acid O-methyltransferase-like protein [Arabidopsis thaliana]	-0.742061	0.176448	0.347118	CD802361	TC63811	-1.31301	-0.0455023	-7.38117
D	1618703_at	TC40670	AAK43841	Unknown protein [Arabidopsis thaliana]"	0.0570285	-1.36253	0.567352	CB346386	TC63786	-1.36241	-6.4627	1.57483
C	1616958_s_at	TC48257		No hit	-0.425584	0.691477	-0.64267	CF371819	TC63784	8.33473	-6.00337	10.6706
E	1619307_at	TC44655		No hit	0.45726	0.0390612	-0.737873	CB339542	TC63778	-4.52478	4.52905	-0.293478
F	1616856_at	TC48549	AAL38860	Unknown protein [Arabidopsis thaliana]	-0.881289	0.103095	0.467845	CB340549	TC63775	-1.75887	0.765777	-6.73871
L	1620203_at	TC46142	AAG52013	serine-rich protein-related [Arabidopsis thaliana]"	0.230753	0.364769	-0.891971	CB970029	TC63772	-7.34153	-4.03827	-3.32023
B	1609222_at	TC45040	AAB03098	Hsp22.5	-5.45251	-5.86349	1.56559	CF518991	TC63760	-6.08716	24.429	25.2083
C	1608882_at	TC49023	AAF27046	chlorophyllase (CLH2) [Arabidopsis thaliana]	-0.916047	1.06769	-1.41902	CA816983	TC63755	7.26635	-5.38587	10.2065
K	1620092_at	TC44451	CAA49144	Ribosomal protein [Triticum aestivum]	-0.579697	0.634683	-0.361604	CB340912	TC63742	-3.01064	-7.41779	-4.69987
L	1618849_at	TC47230	CAA23048	polygalacturonase [Arabidopsis thaliana]	0.167587	0.680354	-1.86624	BQ799201	TC63732	-4.9411	7.58213	10.7728
L	1614873_at	TC42211	BAD05398	unknown protein [Oryza sativa (japonica cultivar-group)]"	0.245132	0.323113	-0.826818	CB915755	TC63727	-7.34373	0.0203182	0.719975
L	1619968_at	TC41647	AAO18731	Cysteine protease [Gossypium hirsutum]	0.364902	0.582305	-2.21782	CF604378	TC63719	-7.39868	4.35194	4.55518
E	1620508_at	TC45637	AAP41846	cysteine protease [Anthurium andraeanum]	0.499851	0.447015	-2.16673	BQ797042	TC63719	-7.38018	7.60681	7.29461
J	1607466_at	TC40875	AAK25975	chloroplast 50S ribosomal protein L6 [Arabidopsis thaliana]	-0.831425	0.0554632	0.484224	CF413978	TC63713	2.08599	6.70301	-4.30629
G	1617261_at	TC39954	AAP54596	Unknown protein [Arabidopsis thaliana]"	0.827127	-0.312978	-1.24854	CA811086	TC63705	2.35548	9.97799	0.114105
F	1611924_at	TC45369	AAU21476	chloroplast photosystem I reaction center V [Camellia sinensis]	-0.807996	0.677536	-0.269825	CA817406	TC63702	0.547544	-6.13707	-3.39488
B	1608919_at	TC50851		No hit	-0.685844	-0.660836	0.803927	CD800784	TC63687	-7.39938	5.66901	5.51255
E	1608824_at	TC46554	AAF81351	Unknown protein [Arabidopsis thaliana]	0.379196	0.0834935	-0.644302	CF589271	TC63686	-6.09293	1.74242	-1.54845
B	1616401_at	TC39502	BAC42466	Serine\/threonine protein kinase [Arabidopsis thaliana]	-0.589988	-0.647036	0.763038	CF213677	TC63680	-7.36821	3.99777	4.47335
E	1615403_at	CD798952	AAV92898	Avr9\/Cf-9 rapidly elicited protein 102 [Nicotiana tabacum]	0.394514	0.0589191	-0.635281	CD798952	TC63677	-5.08585	3.73288	-0.599623
B	1615925_at	TC51536	AAM46847	Steroleosin-B [Sesamum indicum]	-4.60225	-4.56354	1.54426	BQ793198	TC63671	-7.3779	26.1996	26.0853
K	1607610_at	TC47880	AAC23542	receptor protein kinase [Ipomoea trifida]	-2.55556	1.40098	-2.40278	CD801680	TC63669	17.1055	-7.47111	16.5213
E	1618308_at	TC49179	AAL32733	Diacylglycerol kinase 1 (EC 2.7.1.107)	0.475069	0.0445672	-0.789257	CB975280	TC63661	-5.42035	2.38872	-1.71812
E	1622379_at	TC49175	AAP47635	Lecithine cholesterol acyltransferase-like protein [Medicago truncatula]	0.5193	0.0997937	-1.01415	CF604690	TC63659	-5.43457	5.13091	1.41736
K	1613773_s_at	TC38439	CAA59409	protein of photosystem II [Spinacia oleracea]	-0.78564	0.933731	-0.972292	BQ799145	TC63656	5.35182	-7.3093	6.51874
J	1610724_at	TC45878	BAD46196	Fructose\/tagatose bisphosphate aldolase [Oryza sativa (japonica cultivar-group)]	-1.00561	0.0509912	0.551849	CB916342	TC63651	-4.23067	-2.09844	-6.96239
J	1617355_at	TC42082	AAO44086	3-methyl-2-oxobutanoate hydroxy-methyl-transferase	-1.14244	-0.57987	0.909185	CF604658	TC63637	-5.29193	5.4195	1.5929
C	1610859_s_at	TC46533	AAL62397	unknown protein [Arabidopsis thaliana]	-0.568265	0.941289	-1.30283	CF214102	TC63633	-3.50871	-5.64458	0.531941
I	1611901_s_at	TC46356	CAH60890	Carbonic anhydrase [Lycopersicon esculentum]	-0.203505	-0.582114	0.549499	CF517137	TC63628	-5.13865	-0.264571	3.99806
B	1616703_at	TC46953	AAG40382	Glutaredoxin family protein	-1.12435	-1.00987	1.03189	BQ800335	TC63623	-7.32063	7.39067	6.79245
J	1612823_at	TC48242	BAD15100	Two-pore calcium channel [Nicotiana tabacum]	-0.523583	-0.232917	0.539477	CF514127	TC63618	-6.37758	0.404365	-2.54115
B	1615301_at	TC48209	AAK43910	harpin-induced protein-related \/ HIN1-related \/ harpin-responsive protein-related [Arabidopsis thaliana]	-0.602502	-0.750813	0.804979	CF373109	TC63609	-7.19372	1.67444	2.89207
F	1607972_s_at	TC47796	NP_195348	aldehyde dehydrogenase family protein [Arabidopsis thaliana]	-1.73763	0.605882	0.23662	CF608629	TC63600	12.1571	9.56774	-5.86371
F	1606996_s_at	TC45376	AAL31177	unknown protein [Oryza sativa (japonica cultivar-group)]	-1.33927	0.872172	-0.368919	CA817527	TC63589	14.5071	3.23912	6.03822
E	1607365_at	TC46224	AAL59919	Serine\/threonine-protein kinase BRI1-like 1 precursor (EC 2.7.1.37)	0.814266	-0.0871861	-1.73581	CF405760	TC63588	-4.0086	6.28692	1.29605
G	1621933_at	TC48602		No hit	0.550357	-0.0882976	-0.749232	BQ800280	TC63587	-1.32563	6.02432	-1.69898
G	1622096_at	TC49123	CAC03533	lecithin:cholesterol acyltransferase family protein \/ LACT family protein [Arabidopsis thaliana]"	1.00302	-0.74382	-1.3268	BQ793294	TC63551	5.53179	9.22647	-4.69275
G	1611526_at	TC39482	NP_917119	Clathrin-associated protein [Oryza sativa (japonica cultivar-group)]	0.648504	-0.325676	-0.65623	CF604832	TC63544	-0.362642	2.45831	-6.46959
E	1614782_at	TC46548		No hit	0.52686	0.351142	-1.81786	CB970893	TC63537	-7.17603	7.22021	6.20265
B	1618736_at	TC43912	AAQ62432	Interacting partner 3-related	-1.33847	-1.72142	1.20245	CB920638	TC63536	-6.74691	5.08736	6.93259
L	1609451_at	TC50804	BAD35414	hydrolase-like [Oryza sativa (japonica cultivar-group)]	-0.0813291	0.594267	-0.875385	CA818791	TC63522	-2.20615	-1.21944	5.73508
G	1609484_at	TC41419	XP_467243	Basic-helix-loop-helix transcription factor [Oryza sativa (japonica cultivar-group)]	0.886562	-0.683758	-0.919497	CF415181	TC63517	5.4651	7.19758	-6.90226
L	1615163_at	TC47564	AAK76687	WD-40 repeat family protein [Arabidopsis thaliana]"	0.0851182	0.497311	-0.92236	CF414631	TC63505	-5.3512	0.0182771	4.02987
L	1621391_at	TC47115	AAL18925	Mevalonate kinase [Hevea brasiliensis]	0.0944214	0.492104	-0.927227	CD801716	TC63504	-2.64416	7.42209	12.0455
E	1619400_at	TC47432	AAK32813	unknown protein	0.52667	0.0594811	-0.950901	CF603647	TC63497	-5.9405	1.31653	-2.21415
G	1606683_at	TC40651	AAO64169	Unknown protein [Arabidopsis thaliana]	0.987564	-0.460447	-1.78386	CF512547	TC63493	-2.09599	4.72561	-2.55255
G	1614189_at	TC47473	BAD01561	Flowering locus T [Populus nigra]	0.762121	-0.339391	-0.961163	CD800927	TC63482	-1.97538	1.7039	-5.87294
K	1613390_at	TC38719	AAL90904	Metalloprotease - like protein	-0.61665	0.668012	-0.397954	BQ794675	TC63481	2.3486	-7.25433	0.316414
F	1616066_at	TC41423	AAT81723	Striated muscle activator-like protein [Oryza sativa (japonica cultivar-group)]	-1.98532	0.734319	0.116141	CF214739	TC63468	2.62286	-0.55282	-6.5842
E	1621577_s_at	TC40123	AAL16128	MO2N_ARATH Hypothetical MO25-like protein At5g47540"	0.401901	0.0979454	-0.71666	CF209177	TC63442	-5.77167	3.65461	0.132393
E	1613242_at	TC42353	BAD68049	unknown protein [Oryza sativa (japonica cultivar-group)]"	0.746109	0.181824	-2.40798	CD712990	TC63438	-6.48476	5.54014	3.19694
I	1622868_at	TC48739	AAO12870	wound induced protein-like [Vitis vinifera]	-0.256066	-1.43317	0.555674	BQ793856	TC63431	4.39087	-0.163326	11.2354
E	1617017_at	TC48067	CAC01789	leaf senescence protein-like [Oryza sativa (japonica cultivar-group)]"	0.562835	0.370538	-2.12032	CD800521	TC63429	-7.13595	9.1005	8.09926
G	1613478_at	TC47696	AAF03358	Cytidine deaminase 1 [Arabidopsis thaliana]	0.520479	-0.172809	-0.559676	CF609114	TC63423	-3.10598	0.334768	-6.10855
I	1621011_at	TC45501	BAC77530	Plasma membrane H+-ATPase [Sesbania rostrata]	-0.0855689	-0.660807	0.511026	BQ800185	TC63415	-5.20106	-5.51569	-1.12342
K	1608048_at	TC40043	AAP55155	Cinnamoyl-CoA reductase [Oryza sativa (japonica cultivar-group)]	-2.80195	1.29357	-1.30307	CF372182	TC63412	14.4465	1.14845	7.6462
E	1619097_a_at	TC45475	CAA81527	S-adenosyl-L-homocysteine hydrolase [Catharanthus roseus]	0.530028	0.390946	-2.03038	CF213300	TC63405	-7.28997	6.42004	5.68099
I	1609965_at	TC50760		No hit	-0.301361	-0.625485	0.623222	CB975243	TC63394	-5.77867	1.40144	4.79073
B	1609181_at	TC49134	CAB63006	mucin-like protein [Arabidopsis thaliana]	-0.573654	-0.552442	0.719159	CF606070	TC63387	-7.39467	2.71505	2.46735
B	1613783_at	TC40023	AAM97061	CCCH-type zinc finger protein [Arabidopsis thaliana]	-0.660572	-0.783396	0.837035	CF514316	TC63385	-7.16776	6.12489	7.18984
L	1621036_a_at	TC47279		No hit	-0.185725	0.571809	-0.656521	CD800537	TC63384	-5.60936	-6.93452	-3.57569
E	1620703_at	TC41464	AAV33647	unknown protein [Arabidopsis thaliana]"	0.362194	0.149523	-0.723998	CD800445	TC63381	-6.39654	4.04236	1.40912
E	1615306_at	TC42342	NP_973646	Heat shock protein-related [Arabidopsis thaliana]	0.544058	0.0845331	-1.05413	CD800868	TC63366	-6.98702	-3.47488	-5.21679
L	1606670_at	TC42730	AAL23677	Serine\/threonine Kinase [Persea americana]	0.105846	0.516736	-1.01987	CF214062	TC63363	-3.94386	5.48744	9.72737
G	1610718_at	TC42393	AAK62626	unknown [Arabidopsis thaliana]"	0.688017	-0.193175	-0.959448	CF605043	TC63358	-4.4309	-0.0771956	-5.32287
J	1622045_at	TC47274	AAD38147	Iron\/Ascorbate oxidoreductase family protein	-1.83198	-0.580942	1.03604	CB004320	TC63316	3.03043	14.1154	5.98633
F	1616227_at	TC47275	AAD38147	desacetoxyvindoline 4-hydroxylase [Catharanthus roseus]"	-2.65052	-0.527363	1.10227	CD012233	TC63316	9.61167	17.7692	5.73067
E	1610530_at	TC41684	BAD16192	Protein kinase APK1A, chloroplast precursor (EC 2.7.1.-)	0.539663	0.0555328	-0.979589	CB971103	TC63306	-6.35483	-0.641304	-3.6344
B	1607523_at	TC47614		No hit	-1.61568	-1.31012	1.18295	CB002340	TC63299	-6.98423	5.54036	4.01221
F	1620576_at	TC50229	BAD54038	squamosa promoter binding protein 2-like [Oryza sativa (japonica cultivar-group)]	-0.92821	0.317039	0.297155	CD800420	TC63294	1.60115	1.07543	-7.66103
J	1606707_at	TC41471	AAL73491	General transcription factor TFIIB [Oryza sativa]	-1.70703	-0.80231	1.08426	CF404598	TC63293	2.64756	18.0284	12.1838
K	1615854_at	TC48275	CAB87796	unknown protein [Arabidopsis thaliana]	-0.669475	0.828168	-0.747014	CF512129	TC63288	3.99441	-7.55885	4.62885
B	1615116_s_at	TC43993	XP_467100	Enoyl-CoA hydratase [Oryza sativa (japonica cultivar-group)]	-0.563453	-0.597664	0.733351	CB009636	TC63281	-7.37585	3.12249	3.56333
I	1613513_at	TC41812	AAL08235	Alanine aminotransferase	-0.393848	-0.843151	0.74973	CD798357	TC63272	-5.69143	-0.07826	3.584
G	1609188_at	TC46900	AAV92890	Avr9\/Cf-9 rapidly elicited protein 20 [Nicotiana tabacum]	0.480105	-0.0628297	-0.626446	CD715995	TC63260	-5.95271	-3.04308	-6.26489
E	1609861_at	TC48666	CAB86001	unknown [Arabidopsis thaliana]"	0.345133	0.134712	-0.662326	BQ792428	TC63259	-6.8091	0.638433	-1.55492
E	1608962_s_at	TC50695	AAO63403	alliinase like protein	0.999254	-0.104146	-3.82257	CB980406	TC63258	-6.06252	4.42548	1.37531
I	1615413_at	TC48099	AAF79428	F18O14.21 [Arabidopsis thaliana]	-0.24826	-0.557099	0.564057	CB972695	TC63256	-6.3928	-2.52931	0.422043
J	1620134_at	TC40580	CAB87419	amino acid transporter family protein [Arabidopsis thaliana]	-0.921554	-0.363732	0.761207	CF513480	TC63254	-4.85957	4.26427	-0.239316
L	1611979_at	TC46010	AAM91099	early-responsive to dehydration stress protein (ERD3) [Arabidopsis thaliana]	0.002913	0.454232	-0.671334	CB979128	TC63251	-5.06849	-3.23644	1.39635
G	1617662_at	TC38562	CAH59451	Thioredoxin 2 [Plantago major]	0.464302	-0.0965662	-0.545626	BQ794604	TC63249	0.431126	7.16163	-1.97313
L	1622681_at	TC39496	CAB40756	protein phosphatase 2C-like protein [Arabidopsis thaliana]	0.175287	0.405887	-0.87327	CD800306	TC63215	-6.714	1.00732	3.24111
B	1609990_at	TC39828	AAQ96342	ethylene response factor ERF3b [Vitis aestivalis]	-3.3384	-2.93799	1.47022	CB009298	TC63214	-6.61938	14.1027	12.781
L	1608932_at	TC47531	CAE01743	glucosyltransferase -like protein	0.33806	0.514528	-1.70173	CB982469	TC63201	-7.09437	7.6911	8.81406
B	1614450_at	TC42776	AAK14060	Major latex-like protein [Prunus persica]	-4.63378	-4.18735	1.53845	CF404206	TC63197	-7.03902	13.0995	12.1676
E	1609591_at	TC40686	AAO63268	Auxin-induced protein 10A5.	0.544571	0.0535661	-0.989688	CD799271	TC63193	-4.27715	6.05982	1.28717
E	1607476_at	TC47610	AAD48838	Ornithine aminotransferase (EC 2.6.1.13)	0.422199	0.112268	-0.788101	CB978990	TC63178	-6.1082	2.02642	-1.22022
J	1609218_at	TC41089		No hit	-2.00146	-0.942852	1.15708	BM437324	TC63171	-1.52645	11.6009	6.02098
B	1613811_a_at	TC45134	AAB61590	VVTL1 [Vitis vinifera]	-0.384327	-0.481758	0.601943	CB920849	TC63167	-7.3229	-3.22884	-2.39713
E	1609366_at	TC48854		No hit	0.813283	-0.149624	-1.55085	CD012590	TC63161	-3.95448	4.52011	-0.907822
E	1611507_at	TC46443	AAM47573	permease 1 [Arabidopsis thaliana]	0.663551	0.22294	-2.00628	CD798819	TC63160	-5.31458	12.3639	9.7725
E	1620997_at	CD799067	AAO18639	Galactose dehydrogenase [Actinidia deliciosa]	0.792457	-0.106152	-1.561	CD799067	TC63159	-2.67469	7.65798	1.75026
E	1609210_at	TC47260	BAD37363	unknown protein [Arabidopsis thaliana]"	0.499389	0.104097	-0.967014	CF519053	TC63157	-6.17875	2.32494	-0.795722
E	1607451_at	TC48217	NP_912885	unknown protein	0.533339	0.0539643	-0.958444	CB345121	TC63149	-6.3263	-0.042085	-3.07686
F	1617670_at	TC38767	AAA66289	triosephosphate isomerase, chloroplast isozyme	-0.900372	0.230571	0.368435	CF211965	TC63131	8.63505	9.9864	-7.00902
E	1620200_at	TC45700	CAA22575	unknown [Arabidopsis thaliana]"	0.388589	0.440387	-1.58243	CB916714	TC63118	-7.39801	0.263325	0.509189
E	1614298_at	TC41404	AAS10179	YABBY2-like transcription factor YAB2 [Antirrhinum majus]	1.02283	-0.363455	-2.38986	CF403239	TC63115	-4.13264	4.67012	-0.54205
L	1612074_at	TC39325	AAK49604	Unknown protein [Arabidopsis thaliana]	-0.038877	0.498992	-0.705189	CB339898	TC63113	-5.61406	-4.8482	-0.869346
L	1615439_at	TC39339	CAA44216	cinnamyl-alcohol dehydrogenase [Nicotiana tabacum]	0.170622	0.386555	-0.818099	CF213244	TC63112	-6.28313	3.81786	6.36512
K	1621947_at	TC51429	AAK07675	non-symbiotic hemoglobin class 1 [Citrus unshiu]	-0.942809	0.858346	-0.584627	CD800742	TC63109	3.30992	-6.85893	0.616514
L	1609362_at	TC39823		No hit	0.223301	0.410064	-0.988923	CD712329	TC63108	-6.82554	3.9682	5.79094
B	1620276_at	TC39933	AAL62359	embryo-abundant protein [Arabidopsis thaliana]	-1.83651	-1.45089	1.23524	CF605672	TC63106	-6.21737	12.3886	10.535
L	1622860_at	TC41286	AAM64338	unknown [Arabidopsis thaliana]"	0.323836	0.487193	-1.52853	CA809326	TC63105	-7.35847	-1.73717	-1.10638
B	1606895_at	TC51202	AAM62449	unknown protein [Arabidopsis thaliana]	-1.1122	-1.17996	1.06767	CF415726	TC63101	-7.28885	12.5685	13.0982
C	1613152_at	TC47399	T02368	N-hydroxycinnamoyl\/benzoyltransferase-like protein [Arabidopsis thaliana]	-3.07408	1.46856	-3.1354	CB346267	TC63078	20.7473	-7.62686	21.0748
J	1617185_at	TC41093	AAK63986	unknown protein [Arabidopsis thaliana]	-0.469238	-0.327797	0.566476	CB005635	TC63064	-7.13001	0.827147	-0.627826
B	1607559_at	TC48055		No hit	-0.471868	-0.463053	0.635541	CB004686	TC63047	-7.40376	4.60136	4.53091
E	1611288_at	TC48277	CAB87670	unknown protein [Arabidopsis thaliana]"	0.412474	0.276782	-1.12802	CD800916	TC63030	-7.30949	0.59155	-0.25425
I	1614233_at	TC39521	AAQ72788	hypersensitive-induced response protein [Cucumis sativus]	-0.379267	-0.834893	0.740321	CA814450	TC63023	-5.9524	-2.94301	0.635456
C	1614541_at	TC50577	AAP54849	Mlo (pathogen resistance) protein [Oryza sativa (japonica cultivar-group)]	-1.62118	1.23499	-1.63878	CF210162	TC63017	12.0173	-7.68028	11.9976
E	1620050_at	TC45090	AAD31066	glycosyl hydrolase family 5 protein \/ cellulase family protein [Arabidopsis thaliana]"	0.535091	0.353423	-1.87103	CB009432	TC63004	-7.18634	6.67552	5.65418
B	1615986_at	TC48250	CAB83116	glycosyl transferase family 8 protein [Arabidopsis thaliana]	-2.07241	-2.40765	1.36389	CF214784	TC62987	-6.76563	10.419	11.8024
E	1608074_s_at	TC38812	BAC66694	Expansin [Vitis labrusca x Vitis vinifera]	0.835705	-0.152088	-1.66509	CF215793	TC62965	-5.64604	1.48079	-2.4235
L	1614173_at	TC48105	AAO41140	cellulose synthase [Oryza sativa (japonica cultivar-group)]	0.409034	0.51462	-2.0375	CF515438	TC62957	-7.30686	9.32475	9.9122
L	1618432_at	TC47842	AAU44331	unknown protein [Oryza sativa (japonica cultivar-group)]"	0.109542	0.470957	-0.902158	CB345244	TC62956	-3.3117	7.26818	11.5414
F	1610468_at	TC46846	BAD09434	phosphoglycerate dehydrogenase [Oryza sativa (japonica cultivar-group)]	-1.50897	0.966634	-0.526241	CF207447	TC62949	10.9498	-0.876681	4.13728
E	1618146_at	TC48981		No hit	0.620313	0.198391	-1.66487	CF518965	TC62939	-4.62849	13.1591	10.2129
C	1614784_s_at	TC45172	AAL24361	PSI type III chlorophyll a\/b-binding protein [Arabidopsis thaliana]	-2.35218	1.39183	-2.47358	CB968637	TC62932	10.7765	-7.61788	11.0603
E	1606886_at	TC38976	NP_181414	Calmodulin-binding protein-related [Arabidopsis thaliana]	0.414173	0.31734	-1.24662	CF213479	TC62929	-7.332	0.47894	-0.25925
D	1619553_at	TC41632	AAL07175	unknown protein [Arabidopsis thaliana]"	0.120857	-1.23164	0.720561	CB977614	TC62923	-0.996265	-6.17428	2.28259
G	1612795_at	TC46886	CAA18756	heavy-metal-associated domain-containing protein \/ copper chaperone (CCH)-related [Arabidopsis thaliana]"	0.921284	-0.47585	-1.36901	CD797772	TC62919	-5.31733	-2.87688	-6.70012
E	1612338_at	TC49937	AAO63403	Alliin lyase precursor (EC 4.4.1.4)	1.08261	-0.293251	-3.91966	CB983154	TC62912	-5.00051	6.27343	2.28686
E	1611396_at	TC43437	NP_564153	peptidoglycan-binding LysM domain-containing protein [Arabidopsis thaliana]"	0.586875	-0.0360641	-0.935949	BQ800511	TC62900	-4.0512	4.03403	-1.38205
B	1613619_at	TC39254	CAB38203	Cytochrome p450-like protein [Arabidopsis thaliana]	-1.59281	-1.06529	1.13132	CF209453	TC62893	-5.6643	8.11064	5.13609
B	1614728_at	TC49071	BAB03049	Syringomycin biosynthesis enzyme-like protein [Arabidopsis thaliana]	-0.624705	-0.563041	0.743794	CF215143	TC62889	-7.33216	5.4965	4.88703
B	1608026_at	TC41261	BAB10833	germin-like protein [Arabidopsis thaliana]	-5.231	-4.33777	1.5479	CB982380	TC62884	-5.95235	12.4725	10.4015
F	1622358_s_at	TC50554	CAH05227	lysine decarboxylase - like protein	-1.09604	0.773478	-0.28136	CF212311	TC62882	4.87202	-3.56782	-1.4508
B	1613578_s_at	TC48849	AAK50096	carnitine/acylcarnitine carrier	-0.367505	-0.432341	0.569316	BM437454	TC62860	-7.27591	4.53595	5.3889
E	1616183_at	TC42364	AAK58515	Beta-1,3-glucanase-like protein [Olea europaea]	1.02758	-0.307119	-2.70698	CF405742	TC62849	-0.360032	11.1941	4.51319
L	1610571_at	TC48251	AAK28632	unknown protein [Arabidopsis thaliana]	-0.0100288	0.491875	-0.73539	CF212495	TC62848	-4.54408	-2.47467	2.64232
B	1611970_at	TC39894	AAF64227	Glucose acyltransferase [Lycopersicon pennellii]	-0.820095	-0.923124	0.930722	CF207195	TC62847	-7.22176	8.41696	9.25256
I	1612756_at	TC46901	AAF27920	dehydration-responsive family protein [Arabidopsis thaliana]	-0.0799777	-0.657189	0.505703	CF207475	TC62843	-3.23381	-3.64359	2.82065
F	1608328_s_at	TC40814	CAC00657	Common plant regulatory factor 6 [Petroselinum crispum]	-1.01636	0.452925	0.185009	CF609703	TC62840	0.925262	-1.00778	-7.31926
E	1617690_at	TC50119	AAL23677	CBL-interacting serine\/threonine-protein kinase 15 (EC 2.7.1.37)	0.460934	0.00855393	-0.695208	CA811276	TC62837	-2.68168	6.82958	0.683358
B	1618143_at	TC43753	AAP06839	transformer serine\/arginine-rich ribonucleoprotein [Oryza sativa (japonica cultivar-group)]	-1.20958	-0.961293	1.03844	CF519032	TC62832	-6.81028	7.45653	5.78268
E	1606836_at	TC39291	AAP52712	hydroxyproline-rich glycoprotein [Oryza sativa (japonica cultivar-group)]	0.412827	0.230302	-1.01267	CA809479	TC62817	-6.4143	10.0814	8.16131
G	1619167_at	TC39826	BAB10059	Beta tubulin [Arabidopsis thaliana]	0.636806	-0.323248	-0.630733	CF606864	TC62809	0.102286	2.8898	-6.46527
F	1609321_at	TC40499	AAA98491	anionic peroxidase	-2.4044	0.0175848	0.847074	CA817974	TC62793	1.67666	5.05056	-5.79406
E	1616046_at	TC48865	AAF18241	glycosyl transferase family 29 protein \/ sialyltransferase family protein [Arabidopsis thaliana]"	0.470279	0.179301	-1.05203	CD012880	TC62792	-6.6311	2.97141	0.603445
L	1610743_s_at	TC44975	BAC10549	nine-cis-epoxycarotenoid dioxygenase1 [Pisum sativum]	0.0351739	0.66667	-1.36619	BQ796944	TC62780	-1.35267	7.60247	12.8875
F	1608443_at	TC48592	AAN41305	unknown protein [Arabidopsis thaliana]	-0.906214	0.723162	-0.294031	CF518923	TC62743	8.05935	-2.79022	1.85566
L	1611957_s_at	TC42168	CAA17531	amino acid transport protein AAT1 [Arabidopsis thaliana]	-0.164747	0.748979	-1.22664	CD799692	TC62739	-1.01846	0.246401	7.73814
E	1607463_at	TC48820	AAP51746	Serine carboxypeptidase [Oryza sativa (japonica cultivar-group)]	0.469401	0.0040695	-0.706887	CB343440	TC62729	-4.16425	3.76529	-1.57636
B	1612892_at	TC48134	AAD12695	membrane protein [Arabidopsis thaliana]	-2.63439	-2.37798	1.40412	CD713671	TC62722	-7.14884	12.1769	11.3607
D	1609943_at	TC50800	BAC98658	receptor like protein [Oryza sativa (japonica cultivar-group)]	0.116357	-1.22464	0.730888	CB349825	TC62711	-2.26319	-6.35854	0.861586
I	1614332_s_at	TC46074	BAA21923	ZPT2-14 [Petunia x hybrida]	-0.448675	-1.0154	0.825862	CA814568	TC62707	-2.70743	5.06563	10.1956
E	1615579_at	TC46498	AAA33021	stearoyl-acyl-carrier protein desaturase	0.402495	0.347427	-1.30074	BQ796228	TC62706	-7.32627	10.5084	10.0225
J	1606445_a_at	TC45148	AAQ90151	Rieske Fe-S protein precursor [Solanum tuberosum]	-0.734261	-0.305637	0.668836	CF512668	TC62694	-3.74024	8.27241	3.51605
I	1606727_at	TC48966	AAC49301	Phytochrome F [Lycopersicon esculentum]	-0.177646	-0.564429	0.525701	BQ799998	TC62672	-6.67947	-5.85819	-3.58346
B	1607986_at	TC41573	AAM63309	sulfate adenylyltransferase [Arabidopsis thaliana]	-0.500804	-0.604845	0.709948	CF606959	TC62670	-7.28437	2.35583	3.25918
B	1611934_at	TC48374	AAB95485	Chromomethylase [Arabidopsis thaliana]	-0.617926	-0.634289	0.76904	CD717221	TC62662	-7.4045	1.5033	1.57868
B	1609137_at	TC43871		No hit	-0.317262	-0.599815	0.620652	CB977893	TC62648	-6.44435	-1.05571	1.743
B	1619081_at	TC48017	AAK76728	MATE efflux family protein [Arabidopsis thaliana]	-2.94636	-2.30719	1.41587	CB343442	TC62631	-5.48814	12.896	10.5184
B	1606793_at	TC48758	CAC00751	unknown protein [Arabidopsis thaliana]	-1.16062	-1.01228	1.04048	CF606029	TC62621	-7.36918	1.30725	0.808014
B	1609068_at	TC50543		No hit	-1.37557	-1.02329	1.08584	CD799739	TC62621	-7.07401	3.00016	1.50106
C	1613939_at	TC46794	AAL09398	Non-cell-autonomous protein pathway2\; plasmodesmal receptor [Nicotiana tabacum]	-0.938041	1.05012	-1.29563	CF605188	TC62616	14.413	-4.72008	16.7401
J	1609769_at	CF215804	BAD22917	Acyl-CoA binding protein-like [Oryza sativa (japonica cultivar-group)]	-0.571871	-0.151992	0.513237	CF215804	TC62596	-5.14757	1.65166	-2.84411
G	1612672_at	TC50564	CAA96434	Pectin methylesterase [Nicotiana plumbaginifolia]	0.504965	-0.112847	-0.607902	CF215975	TC62593	-2.04658	3.46278	-4.06837
F	1608511_at	TC41585	AAR37423	ethylene response factor 5 [Vitis aestivalis]	-1.85715	0.943186	-0.319749	CB342877	TC62587	4.83657	-1.78272	-3.28326
B	1613542_at	TC48824	BAC78827	Caffeic acid O-methyltransferase [Rosa chinensis var. spontanea]	-1.34244	-1.59752	1.18599	CF209028	TC62584	-6.79884	9.42353	10.8465
E	1609992_at	TC44999	CAD41475	mutT domain protein-like	0.521181	0.0377427	-0.893346	CA817720	TC62567	-6.62063	-2.59833	-5.07285
B	1619882_at	TC48069	AAL36192	syntaxin [Arabidopsis thaliana]	-0.586527	-0.599936	0.743534	CF604338	TC62558	-7.40025	8.39814	8.54504
E	1608070_at	TC50677		No hit	0.477681	0.0499226	-0.805189	CF214791	TC62557	-5.96475	0.850626	-2.67245
L	1614588_s_at	TC40014	AAM61435	putative Ca2+-transporting ATPase	-0.0682516	0.715448	-1.30681	CF406014	TC62545	-5.27694	-2.7445	1.63116
E	1611414_at	TC48373	CAA11891	PRT1 [Arabidopsis thaliana]	0.362004	0.267738	-0.968968	CB976798	TC62544	-7.28814	3.14314	2.2788
K	1607310_at	TC41271	AAK92829	Zinc finger protein, putative [Arabidopsis thaliana]	-1.12462	0.943894	-0.695103	BQ798122	TC62533	12.3557	-4.68147	8.9136
E	1606665_s_at	TC47254	NP_186994	armadillo\/beta-catenin repeat family protein [Arabidopsis thaliana]	0.458525	0.333764	-1.45179	CD013192	TC62525	-7.25595	4.19608	3.25674
L	1607973_at	TC38620	AAD03486	MADS1 [Corylus avellana]	0.28507	0.288125	-0.835268	CB969561	TC62522	-7.40473	3.53699	3.59295
E	1619691_at	TC39483	AAM19835	Sugar transporter protein [Arabidopsis thaliana]"	0.538775	0.261036	-1.51902	CF211807	TC62520	-6.9824	4.11747	2.48477
G	1607814_at	TC40483	NP_974698	Unknown protein [Arabidopsis thaliana]	0.689861	-0.278643	-0.830061	CB346232	TC62519	2.55258	8.06594	-2.96782
F	1607622_at	TC50523	AAL37041	3-hydroxy-3-methylglutaryl coenzyme A [Pisum sativum]	-0.699031	0.382664	0.111388	CF404670	TC62496	1.18938	-1.72157	-6.81924
G	1617620_at	TC40367	NP_569016	hydroxyproline-rich glycoprotein family protein [Arabidopsis thaliana]"	0.821811	-0.206682	-1.45068	CB919332	TC62463	-3.60149	3.94045	-1.96232
L	1610050_at	TC47903	BAD22406	PKG-Ib [Oryza sativa (japonica cultivar-group)]	0.126007	0.445957	-0.871671	CD801212	TC62453	-6.2734	0.0331991	2.98511
E	1607290_at	TC50609	NP_180151	unknown protein [Arabidopsis thaliana]"	0.725265	-0.0628013	-1.3607	CD801119	TC62450	-4.48263	3.72304	-1.28287
E	1613596_at	TC43894	BAD33089	RNA-binding protein, putative	0.440001	0.145585	-0.896427	CB915257	TC62442	-4.278	11.2406	7.64838
I	1613318_at	TC46978	BAC53938	Myb-like protein [Nicotiana tabacum]	-0.182889	-0.805688	0.629448	BQ799524	TC62435	-1.31045	1.04191	8.11458
B	1607283_at	CF373762	AAK96736	Unknown protein [Arabidopsis thaliana]	-0.455326	-0.409615	0.60201	CF373762	TC62420	-7.3974	-1.79072	-2.02543
J	1612153_at	TC42171		No hit	-0.638289	-0.0673151	0.488631	CA817275	TC62411	-5.50698	-2.06916	-5.96066
L	1609442_at	TC40174	AAK74042	unknown protein [Arabidopsis thaliana]"	0.340986	0.380925	-1.21356	CF373210	TC62406	-7.38583	4.94264	5.27646
J	1616231_s_at	TC45699	BAA98083	Ribosomal protein S10 [Arabidopsis thaliana]	-0.904344	-0.294337	0.722708	CB970587	TC62405	-2.52632	7.85024	1.86277
B	1622265_at	TC42169	NP_186898	Pentatricopeptide (PPR) repeat-containing protein [Arabidopsis thaliana]	-0.464224	-0.663808	0.717148	CB974618	TC62403	-7.15696	-1.2084	0.218222
J	1606552_at	TC41274	AAK32931	PNAA_PRUDU Peptide-N4-(N-acetyl-beta-glucosaminyl)asparagine amidase A (PNGase A) (Glycopeptide N-glycosidase) (N-glycanase)	-0.979048	-0.0471432	0.608653	CB979569	TC62402	-4.89	-1.85891	-6.3485
F	1615318_at	TC47109	CAB40777	potassium transporter-like protein [Arabidopsis thaliana]	-4.37266	-0.644838	1.20924	CF405245	TC62379	14.901	20.7983	4.85016
E	1611720_at	TC39880	AAL60026	F-box protein family, AtFBL6 [Arabidopsis thaliana]	0.455904	0.235453	-1.14854	BQ792448	TC62362	-7.12936	0.959071	-0.493072
B	1612329_at	TC46977	AAR13288	Anx1 [Gossypium hirsutum]	-0.49226	-0.704684	0.744602	CF405575	TC62353	-6.43488	4.94261	7.19471
B	1620985_at	TC41187	BAA29064	heat shock protein 26 (Type I) [Nicotiana tabacum]	-4.24355	-4.90331	1.5429	CB348258	TC62350	-3.24876	24.0029	25.5367
B	1618637_at	TC47145	T00782	Probable anthranilate phosphoribosyltransferase (EC 2.4.2.18) T22J18.21 - Arabidopsis thaliana	-1.65175	-1.09255	1.14588	CB001788	TC62338	-6.60867	1.83868	-0.653914
L	1610600_at	TC44224	AAP37971	Seed specific protein Bn15D18B [Brassica napus]	0.128462	0.474785	-0.951314	CA813949	TC62328	-6.72511	-2.39253	0.0111148
E	1615645_at	TC51523	AAK97436	IAA amidohydrolase [Arabidopsis suecica]	0.683805	0.27095	-2.41868	CB969433	TC62316	-6.84697	5.67413	3.90609
F	1621265_at	TC48065		No hit	-2.53328	-0.474026	1.0754	CF372722	TC62314	11.2983	19.4079	7.01185
J	1614523_at	TC40606	AAN03467	Unknown protein [Oryza sativa (japonica cultivar-group)]	-0.782419	0.00938792	0.497822	CF212775	TC62303	-3.92404	-0.788913	-6.33156
J	1621975_at	TC49547	BAD10062	AT-hook DNA-binding protein [Oryza sativa (japonica cultivar-group)]	-1.12443	-0.0585479	0.660917	CB912729	TC62298	4.31773	11.0228	-0.399779
K	1615919_s_at	TC50626	AAM12786	putative component of high affinity nitrate transporter [Arabidopsis thaliana]	-0.996059	0.85032	-0.523398	CB339385	TC62296	4.85298	-6.26282	1.48843
J	1621903_at	TC39210	AAG41466	unknown protein [Arabidopsis thaliana]	-2.29757	-0.625657	1.10331	CF404558	TC62294	10.7025	21.0076	10.9063
G	1614921_at	TC42158		No hit	0.542511	-0.22734	-0.536825	CB977965	TC62272	0.439009	4.03574	-5.73019
E	1618048_at	TC47975	AAL31898	putative ubiquitin	0.380741	0.0810351	-0.643377	CF516513	TC62265	-5.89743	2.39586	-1.10538
K	1620751_at	TC46134	BAA84763	phytoene synthase [Daucus carota]	-1.00881	0.924716	-0.72563	CB342700	TC62264	4.28282	-7.17195	2.2232
G	1620078_at	TC42718	AAC08401	Auxin-induced protein [Mesembryanthemum crystallinum]	0.579443	-0.191651	-0.66629	CD798888	TC62262	-3.22709	0.405783	-5.95648
D	1622427_at	TC39654	AAB97087	tryptophan synthase beta subunit [Camptotheca acuminata]	0.199801	-1.25186	0.665408	CB911705	TC62261	0.11999	-6.46739	2.93707
K	1616533_at	TC38189	CAA50520	CF(o)II ATP synthase subunit 9 [Spinacia oleracea]	-0.536633	0.546457	-0.234249	CB339497	TC62259	-2.43785	-7.16417	-4.72372
B	1613745_s_at	TC47958	CAB38909	DnaJ-like protein [Arabidopsis thaliana]	-0.512929	-0.545908	0.690857	CF515836	TC62235	-7.38529	2.53385	2.90767
C	1612729_at	TC42298	BAC87845	Leucine-rich repeat receptor-like protein kinase 1 [Populus nigra]	-0.426315	0.725125	-0.730258	CF213488	TC62221	1.44431	-6.86974	3.5985
L	1606639_at	TC40127	AAM97321	homeodomain protein GhHOX1 [Gossypium hirsutum]	0.110988	0.657824	-1.54653	CB977223	TC62190	-5.67633	1.64822	5.1132
I	1610224_at	TC44225	CAB87853	Unknown protein [Arabidopsis thaliana]	-0.248302	-0.641792	0.601408	CB974914	TC62185	-4.57499	0.671934	5.32112
C	1613896_at	TC46725	BAB19757	nitrate transporter NRT1-2 [Glycine max]	-0.742932	0.987364	-1.25183	CA818837	TC62182	-0.0418496	-6.81012	2.3136
F	1615481_at	TC45693	AAD10774	cytochrome b5 DIF-F [Petunia x hybrida]	-4.36872	1.23212	-0.731034	CB973026	TC62178	19.8673	13.4176	4.98655
B	1614997_at	CF373599	BAC65407	Tetratricopeptide repeat (TPR)-containing protein-like protein [Oryza sativa (japonica cultivar-group)]	-0.614208	-0.661022	0.777604	CF373599	TC62172	-7.37899	2.41041	2.83935
F	1619401_at	TC51602	AAG24284	Arabinogalactan protein [Arabidopsis thaliana]	-1.18523	0.536175	0.150717	CF373107	TC62165	-1.30335	-4.01497	-6.95652
K	1608132_at	TC39615		No hit	-0.799896	0.810547	-0.57404	CA809139	TC62163	2.4216	-7.34021	0.590515
E	1607560_at	TC41074	CAB86931	TRANSPARENT TESTA 12 protein.	0.678006	-0.0154154	-1.28384	BQ797165	TC62162	-3.32674	7.36976	1.99178
K	1617066_at	TC38687	CAB16918	P-Protein precursor [Solanum tuberosum]	-0.655115	0.633509	-0.297534	CB342254	TC62152	-2.67235	-7.40199	-4.42198
E	1608587_at	TC46896	AAX14494	Calcium-dependent protein kinase (EC 2.7.1.-) (CDPK)	0.379247	0.178274	-0.816525	CD799705	TC62151	-6.76392	3.16418	1.04199
L	1619393_at	TC50896	AAN62342	Jp18 [Poncirus trifoliata]	0.228109	0.526441	-1.36465	CF510598	TC62147	-6.85376	1.78437	3.72728
F	1610544_s_at	TC38482	AAB61025	A_IG002N01.18 gene product [Arabidopsis thaliana]	-1.18143	0.458512	0.24484	CB002886	TC62130	8.4926	6.52254	-6.96871
I	1620682_at	TC48259	AAK96609	Ubiquitin ligase	-0.19375	-0.72316	0.603977	CA814199	TC62123	-5.64283	-4.32065	-0.345242
L	1621312_a_at	TC44231	AAM63926	pollen-specific protein - like	0.136537	0.422673	-0.835655	CF519150	TC62120	-6.55681	-0.606694	1.99214
F	1618260_s_at	TC42111	BAC07544	myb-related transcription factor VlMYBB1-2 [Vitis labrusca x Vitis vinifera]	-2.13955	0.997223	-0.364208	CD799434	TC62118	8.31918	1.23684	-1.75416
B	1609808_at	TC46667	AAD26116	Galactinol synthase [Brassica napus]	-2.41998	-2.50737	1.39904	CB349851	TC62106	-7.36177	8.29662	8.71438
B	1609020_at	TC42713	AAL62389	unknown protein [Arabidopsis thaliana]	-3.73255	-4.13495	1.51997	CB343738	TC62104	-6.15943	19.4507	20.5569
G	1608923_at	TC42698	BAA36585	Adenylyl cyclase associated protein [Gossypium hirsutum]	0.691719	-0.422602	-0.646756	BQ793918	TC62099	4.19749	6.3452	-6.65946
B	1622369_at	TC39248	AAM28275	germin-like protein [Ananas comosus]	-1.3601	-1.18448	1.118	CB342790	TC62087	-7.15358	10.7641	9.88543
G	1622328_at	TC40279	CAB41108	unknown protein [Arabidopsis thaliana]"	0.516179	-0.0901317	-0.665659	BQ792670	TC62083	-6.01194	-3.17399	-6.30218
B	1620877_at	TC40824	CAB81839	GATA transcription factor 4 [Arabidopsis thaliana]	-0.605415	-0.766215	0.811274	CF607766	TC62073	-7.11976	3.61218	4.91935
B	1617704_at	TC39417	CAB62473	Ethylene-induced esterase [Citrus sinensis]	-3.23884	-2.93528	1.46641	CB914633	TC62049	-7.3824	6.02055	5.69802
J	1607722_at	TC47987	AAC67587	Pyrophosphate-dependent phosphofructokinase alpha subunit [Citrus x paradisi]	-0.770092	-0.189516	0.619854	CB347460	TC62042	-4.16965	2.68986	-2.79489
E	1617592_at	TC49145	AAD00253	homeobox 2 protein [Lycopersicon esculentum]	0.409231	0.356877	-1.35339	CB971943	TC62041	-7.33793	4.81821	4.21548
L	1621745_at	TC48122	AAL07027	AP2\/EREBP-like transcription factor from Arabidopsis thaliana	-0.495316	0.935059	-1.40116	CD799561	TC62038	6.89705	1.18272	13.7169
B	1612254_at	TC49655	CAA53426	APS kinase [Arabidopsis thaliana]	-0.536648	-0.574417	0.712879	CF515806	TC62016	-7.3853	4.66499	5.00745
F	1620080_at	TC44227	AAP92126	receptor-like protein kinase ARK1 [Oryza sativa (japonica cultivar-group)]	-1.48892	0.399787	0.405348	CB345665	TC62008	5.99421	5.57364	-7.66375
I	1620031_at	TC51001	CAB79628	Unknown protein [Oryza sativa (japonica cultivar-group)]	-0.0330449	-0.660597	0.475114	BQ798214	TC62006	-3.51079	-5.21125	1.01394
F	1619831_a_at	TC45204	CAB02653	unknown protein [Medicago sativa]"	-3.39595	0.516114	0.56062	BQ794924	TC62003	8.79778	8.76818	-7.66311
E	1607144_at	TC39002	BAC77532	plasma membrane H+-ATPase [Sesbania rostrata]	0.642059	0.238549	-1.94542	CB971726	TC62002	-6.1104	9.39931	7.07333
L	1612930_at	TC47979	CAA18169	cytochrome b561 [Arabidopsis thaliana]	-0.0538459	0.552978	-0.812171	CB975986	TC61996	-1.06506	0.786411	8.09957
E	1617396_at	TC38784	AAN03468	bZIP transcription factor ATB2 [Glycine max]	0.431556	0.363442	-1.45474	BQ794655	TC61986	-7.39333	3.80522	3.55277
J	1608035_at	TC41616	AAG25643	UDP-glucosyltransferase HRA25 [Phaseolus vulgaris]	-1.03664	-0.314061	0.772446	CF208115	TC61984	-4.43787	3.20797	-1.92333
F	1609001_at	TC48290	T52394	Unknown protein [Arabidopsis thaliana]	-2.88376	1.12222	-0.540156	CB977196	TC61964	11.309	3.70915	0.21711
J	1610769_at	TC49637	XP_480007	RNA recognition motif (RRM)-containing protein [Oryza sativa (japonica cultivar-group)]	-0.562995	-0.194155	0.535077	CF211187	TC61959	-6.19086	-0.576284	-3.80816
E	1611389_at	TC44919	AAC24001	Isoflavone reductase homolog P3 (EC 1.3.1.-).	1.0097	-0.330181	-2.38787	BG273763	TC61955	-3.29568	6.41438	0.751787
I	1608650_at	TC47392	AAD49420	Amine oxidase [Canavalia lineata]	-0.349191	-0.961453	0.766753	CB976140	TC61928	-6.20851	-4.16065	-0.933615
F	1609258_at	TC50447	AAD40979	Peroxisomal copper-containing amine oxidase [Glycine max]	-1.83222	0.48048	0.404859	CD012392	TC61905	11.7945	11.0867	-7.56272
L	1613041_at	TC46764	AAA32810	Histone H4	-0.178725	0.630399	-0.814706	CF373004	TC61904	-5.66965	-6.15807	-2.49467
J	1620303_at	TC48654	AAK59859	Tetratricopeptide repeat protein	-0.5282	-0.306246	0.582881	CB981867	TC61895	-5.90047	7.55981	4.75092
E	1620811_at	TC45076	BAD83437	Unknown protein [Arabidopsis thaliana]	0.474674	0.0636405	-0.822921	BQ792368	TC61887	-6.87867	-3.17489	-5.1563
L	1606621_at	TC40664	CAE54075	serine\/threonine-protein kinase [Fagus sylvatica]	-0.116077	0.64892	-0.973378	CF513895	TC61880	-3.76761	-3.11335	2.8099
L	1622319_at	TC51424	BAD36432	unknown protein [Arabidopsis thaliana]"	0.320321	0.405802	-1.22916	CD720399	TC61879	-7.2724	9.32638	10.0062
L	1612574_s_at	TC44213	BAB10906	RING zinc finger protein-like [Arabidopsis thaliana]	0.140812	0.511508	-1.08334	CF511613	TC61878	-5.40197	3.84731	7.26347
J	1621895_at	TC48300	AAC05019	CpSecY [Zea mays]	-0.481433	-0.306348	0.560762	CA816130	TC61875	-7.05748	-0.340564	-2.0183
C	1616305_at	TC46803	AAT47034	Unknown protein [Arabidopsis thaliana]	-0.368193	0.743072	-0.858536	BQ798055	TC61867	0.712531	-5.26342	4.76184
L	1619971_at	TC51456	AAL77676	Unknown protein [Arabidopsis thaliana]	-0.00326678	0.516298	-0.80596	CB970981	TC61865	-5.22399	-2.43921	1.97264
C	1612055_at	TC42770	BAB09801	unknown protein [Arabidopsis thaliana]	-3.61274	1.49663	-3.37446	CD720618	TC61862	13.499	-7.53195	12.7879
L	1615377_at	TC41588	CAB77025	Rho GDP dissociation inhibitor [Nicotiana tabacum]	0.290267	0.350967	-0.99505	CB916796	TC61838	-7.38715	-3.1888	-2.79437
J	1610494_at	TC42789	AAK59762	homeobox like protein	-1.42372	-0.153437	0.789224	CD012804	TC61819	1.18317	7.57862	-2.18199
E	1617930_at	TC42783		No hit	0.445336	0.0490195	-0.727839	BQ794757	TC61818	-6.75889	-2.48838	-4.74719
B	1616498_at	TC40773	NP_849394	mitochondrial import inner membrane translocase subunit Tim17\/Tim22\/Tim23 family protein [Arabidopsis thaliana]	-4.45115	-4.35638	1.53877	CD717258	TC61814	-7.2583	26.2955	26.0515
E	1611185_at	TC47849	E84847	Probable CCCH-type zinc finger protein [imported] - Arabidopsis thaliana	0.555089	0.293342	-1.71187	CB978682	TC61796	-7.11864	3.08934	1.70526
F	1618437_at	TC47331	AAK84886	Homeodomain leucine zipper protein HDZ2 [Phaseolus vulgaris]	-2.01533	0.70564	0.165782	CB975851	TC61789	15.8225	12.4858	-3.51761
C	1607664_at	TC44218	CAB87780	Unknown protein [Arabidopsis thaliana]	-0.200852	0.525873	-0.534999	CB340781	TC61786	-0.0629826	-5.45402	3.90707
F	1614598_at	TC38463	AAD27878	Chlorophyll a\/b binding protein CP29 [Vigna radiata]	-2.55775	0.742604	0.210347	CF373065	TC61762	9.20699	6.54893	-6.30704
F	1616659_at	TC46199	AAB95218	serine-glyoxylate aminotransferase [Fritillaria agrestis]	-1.21175	0.809392	-0.293741	CF074513	TC61755	3.25799	-4.15865	-2.73704
J	1614692_at	TC42804	AAK96633	heat shock like protein	-1.28652	-0.565735	0.936929	CF518918	TC61739	-4.6938	4.75656	0.157622
I	1608942_at	TC46819	CAC43563	C2H2-type zinc finger protein	-0.940766	-2.03372	1.16016	CF403137	TC61737	-3.56699	1.79208	7.05551
C	1622157_at	TC47501	BAB08256	phosphate\/triose-phosphate translocator precursor [Arabidopsis thaliana]	-2.21341	1.36781	-2.29624	CF404210	TC61733	10.4101	-7.65033	10.5737
E	1613346_at	TC49541		No hit	0.712174	0.292911	-2.87176	CB345479	TC61729	-6.6308	9.60998	7.89074
J	1610023_at	TC49299	CAB16793	Unknown protein [Oryza sativa]	-0.556024	-0.416021	0.651074	CF210818	TC61721	-7.19767	0.865741	-0.389152
L	1618504_at	TC48362	AAS86309	myc-like anthocyanin regulatory protein [Cornus suecica]	0.0514832	0.391692	-0.617634	CF512926	TC61713	-5.05018	-0.731001	3.68066
E	1609795_at	TC46339	BAD01408	merozoite surface protein-related [Arabidopsis thaliana]"	0.731442	0.0250076	-1.63389	CF209509	TC61692	-3.70558	8.73979	4.07339
J	1607193_at	TC49428	AAK58483	Alternative oxidase 1b [Lycopersicon esculentum]	-1.98693	-1.07664	1.18497	BQ796845	TC61685	-3.82275	8.5889	3.98755
B	1622372_s_at	TC38390	AAK59486	unknown protein [Arabidopsis thaliana]	-2.67561	-3.35802	1.45731	CA818126	TC61679	-5.10101	12.804	15.1261
E	1619099_at	TC47866	CAB51214	glycerol-3-phosphate transporter, putative \/ glycerol 3-phosphate permease, putative [Arabidopsis thaliana]"	0.402032	0.333044	-1.2551	CB974179	TC61666	-7.31877	8.4057	7.83256
C	1613501_at	TC40633	AAP54415	unknown protein [Arabidopsis thaliana]	-0.209957	0.515327	-0.502018	BM438105	TC61656	1.77072	-5.29962	5.62972
G	1613003_at	TC44296		No hit	0.672238	-0.383711	-0.643872	CA817428	TC61648	2.9498	5.50896	-6.41714
E	1610422_at	TC46640	NP_190735	SEC14 cytosolic factor family protein \/ phosphoglyceride transfer family protein [Arabidopsis thaliana]	0.54059	-0.0116727	-0.853369	CF215178	TC61622	-5.41688	0.832125	-3.38687
E	1611614_at	TC48358	BAB11467	Na+\/H+ antiporter-like protein [Arabidopsis thaliana]	0.684856	0.306116	-2.67961	CB978170	TC61620	-6.90213	7.0543	5.49377
F	1611432_at	TC38208	AAV92890	Avr9\/Cf-9 rapidly elicited protein 20 [Nicotiana tabacum]	-0.802886	0.285758	0.272319	BM437627	TC61603	-2.91352	-3.09397	-7.67
D	1620235_at	TC48893	AAK82443	unknown protein [Oryza sativa]"	0.184748	-1.31892	0.574946	CF516998	TC61589	7.18005	-5.35352	10.1564
D	1612671_at	TC47280	CAB88260	unknown protein [Arabidopsis thaliana]"	0.242008	-1.27904	0.606122	CB970752	TC61583	-0.154322	-7.07951	1.76736
J	1622642_at	TC46481	AAK97723	dehydratase family [Arabidopsis thaliana]	-0.525812	-0.258409	0.555249	CA814554	TC61573	-4.92502	8.00794	4.2861
K	1606679_at	TC39896	CAA72341	protein phosphatase 2C [Medicago sativa]	-0.583003	0.607172	-0.305509	CB036068	TC61568	0.487559	-6.95461	-2.23295
J	1611177_at	TC46483	XP_482410	RNA-binding region RNP-1 and Splicing factor PWI family member protein [Oryza sativa (japonica cultivar-group)]	-0.609021	-0.277207	0.603285	CF518669	TC61559	-6.14705	2.7527	-0.372585
F	1617382_s_at	TC38791	BAB44155	hydroxypyruvate reductase [Bruguiera gymnorrhiza]	-0.825935	0.396767	0.162635	BQ799139	TC61548	6.40761	3.4629	-6.41741
G	1609970_at	TC43833	NP_188898	RNA pol II accessory factor Cdc73 family protein [Arabidopsis thaliana]	0.453224	-0.064811	-0.567398	CB982228	TC61528	-2.11871	4.85257	-2.37527
C	1619486_at	TC42538		No hit	-0.414818	0.670443	-0.60313	CB001727	TC61524	6.57415	-6.59899	8.57876
I	1614594_at	TC39442	AAL84971	putative heat-shock protein	-0.141112	-0.850939	0.621765	CF518547	TC61522	-5.65555	-5.69951	-1.89614
E	1611296_at	TC40022	CAA19807	senescence-inducible chloroplast stay-green protein 1 [Glycine max]"	0.39327	0.378213	-1.36996	BM437675	TC61515	-7.40291	4.56917	4.47387
K	1610229_at	TC50868	NP_196016	Calmodulin-binding family protein [Arabidopsis thaliana]	-0.88821	1.00464	-1.14153	CF404403	TC61513	11.2525	-6.40431	12.9711
G	1620368_at	TC46482	AAO22786	OTU-like cysteine protease family protein [Arabidopsis thaliana]"	0.456698	-0.0864511	-0.544212	BQ794479	TC61512	-3.52334	1.60368	-4.60314
D	1619149_at	TC42105		No hit	0.439576	-1.29361	0.437303	CB968895	TC61509	0.785298	-7.68649	0.530282
B	1606746_a_at	TC41515	AAG49030	Ripening regulated protein DDTFR8 [Lycopersicon esculentum]	-1.91785	-2.10859	1.32393	BQ798562	TC61506	-6.98553	12.0968	13.1177
L	1618068_at	TC40093	BAC99929	unknown protein [Arabidopsis thaliana]"	0.319907	0.328275	-1.0109	CF517316	TC61502	-7.40376	2.10059	2.20772
B	1607899_at	TC46708	AAM23263	DnaJ-like protein [Glycine max]	-1.02203	-0.830095	0.959832	CD797977	TC61495	-7.28014	-0.135372	-1.12139
L	1614652_at	TC47504	AAL91617	protein kinase-like protein [Arabidopsis thaliana]"	0.0910886	0.519452	-0.99592	CF215678	TC61479	-6.18096	-1.76622	1.45042
G	1610523_at	TC41604	CAH59447	Unknown protein [Arabidopsis thaliana]	0.737061	-0.326073	-0.900991	CB974178	TC61453	0.863544	5.04682	-5.06438
F	1622867_s_at	TC46877	AAL24425	GTP-binding protein typA (tyrosine phosphorylated protein A) [Arabidopsis thaliana]	-0.917363	0.370253	0.236272	CB342248	TC61435	6.40309	4.76935	-7.29452
F	1609931_at	TC41049	CAA06667	cytochrome b6f complex subunit [Arabidopsis thaliana]"	-0.907967	0.431176	0.161865	CF512273	TC61432	1.72056	-0.807022	-7.01909
L	1620187_at	TC47489	BAD25859	cold induced protein-like [Oryza sativa (japonica cultivar-group)]"	0.269798	0.297207	-0.822152	BQ792315	TC61414	-7.3998	-3.91318	-3.69773
B	1611585_at	TC51050	XP_467100	Enoyl-CoA hydratase [Oryza sativa (japonica cultivar-group)]	-0.66108	-0.57111	0.760857	CB349146	TC61406	-7.3532	1.363	0.759602
J	1607058_at	TC50864	CAB71083	3-methyl-2-oxobutanoate hydroxy-methyl-transferase-like protein [Arabidopsis thaliana]	-1.50937	-0.774607	1.04557	CF372471	TC61398	-5.00301	5.90399	1.85023
E	1619861_s_at	TC40771	CAB41330	unknown protein [Arabidopsis thaliana]"	0.738822	-0.0730164	-1.39388	CB835414	TC61388	-4.19489	4.66524	-0.482441
K	1620421_at	TC44220	AAA34046	10-formyltetrahydrofolate synthetase	-0.569254	0.674324	-0.453664	BQ797148	TC61371	0.835178	-7.60518	-0.202045
E	1613050_at	TC41371	AAF19568	RING zinc finger protein [Arabidopsis thaliana]	0.359173	0.280523	-0.992301	CB971087	TC61369	-7.38249	-0.959749	-1.3721
E	1620938_at	TC42451	AAC19353	Guanine nucleotide-binding protein alpha-1 subunit [Arabidopsis thaliana]	0.477411	0.136163	-0.974889	CA817950	TC61366	-5.84556	5.34188	2.14273
L	1612748_at	TC41182	CAA48630	4-alpha-glucanotransferase precursor [Solanum tuberosum]"	0.0746969	0.74205	-1.86612	BQ800495	TC61362	-1.67631	10.8125	15.1512
L	1616682_at	TC46804	AAK95250	dehydration-responsive family protein [Arabidopsis thaliana]"	0.145413	0.630072	-1.52986	CF512457	TC61353	-3.46959	9.83861	13.5046
I	1612010_at	TC48282		No hit	-2.09909	-3.27559	1.41323	CB342277	TC61350	-0.302825	13.3626	17.6865
J	1621610_at	TC46942	AAK91455	wound induced protein	-1.35131	-0.640868	0.975804	CF372731	TC61336	0.0442355	15.1254	9.72403
E	1621514_at	TC41199		No hit	0.41136	0.0980205	-0.737549	CB915597	TC61317	-6.89039	-2.27176	-4.30184
F	1618148_at	TC40353	NP_197519	unknown protein [Arabidopsis thaliana]	-0.592046	0.491133	-0.103068	CB002010	TC61309	5.96824	-2.67547	-0.983644
B	1607311_at	TC48524	AAL69538	Egalitarian-like	-0.503642	-0.385878	0.612931	CF511404	TC61306	-7.30968	-0.0178465	-0.873974
B	1618773_at	TC49314		No hit	-0.312756	-0.571625	0.606006	CB979691	TC61300	-7.09299	-4.37434	-2.78758
E	1617611_at	TC47193	AAG60059	p300\/CBP acetyltransferase-related protein 2 [Arabidopsis thaliana]	0.705946	0.210994	-2.24263	BQ795025	TC61297	-5.6084	10.7592	8.15252
J	1608766_at	TC45960	AAO72664	wheat adenosylhomocysteinase-like protein [Oryza sativa (japonica cultivar-group)]	-0.987147	-0.499015	0.838295	CB972419	TC61278	-5.54013	4.68162	1.02037
F	1612251_at	TC41200	BAA97285	Myosin heavy chain-like [Arabidopsis thaliana]	-1.54278	0.21392	0.582017	CD715480	TC61262	5.06214	7.19406	-6.59716
E	1617576_at	TC48311	BAD13534	Soluble epoxide hydrolase [Citrus jambhiri]	0.438236	0.147992	-0.896933	CF516601	TC61258	-4.20977	11.7887	8.26553
F	1619945_at	CB345883	2016504A	Cytokinin-repressed protein CR9	-2.34579	-0.277105	0.984068	CB345883	TC61250	5.29808	11.602	-0.593339
F	1619642_at	TC39021	AAK62030	phenylalanine ammonia-lyase 1 [Manihot esculenta]	-4.48489	1.20472	-0.62057	CF512453	TC61248	18.8378	13.1122	2.86222
B	1610410_at	TC47517	AAM13175	glucosyltransferase [Arabidopsis thaliana]	-1.53793	-1.73953	1.23643	CB342966	TC61245	-7.01594	11.6596	12.6686
E	1607618_at	TC42469	AAN41292	oxidoreductase, 2OG-Fe(II) oxygenase family protein [Arabidopsis thaliana]"	0.677288	0.164177	-1.83473	CB920876	TC61234	-2.58347	16.5338	13.0969
F	1611482_at	TC48871	AAO22620	Sm protein [Arabidopsis thaliana]	-1.39537	0.785129	-0.157454	CB970073	TC61233	9.75663	2.17152	-0.59293
B	1612781_at	TC40984	CAD23248	squalene monooxygenase 2 [Medicago truncatula]	-0.911233	-1.43854	1.06993	CB978740	TC61212	-2.03651	13.616	17.1894
I	1615654_at	TC43543	CAD23248	squalene monooxygenase 2 [Medicago truncatula]	-0.841251	-1.48219	1.05928	CF211462	TC61212	-2.94383	8.71464	12.8887
E	1619751_at	TC42737	BAA20848	Aux22d [Vigna radiata]	0.589607	0.223781	-1.61099	CB341549	TC61211	-6.72586	3.90771	1.78003
G	1618484_at	TC39065		No hit	0.926855	-0.61462	-1.16563	CD719900	TC61205	-2.27892	0.0369785	-6.87865
E	1617821_at	TC40422	AAG10141	putative activator subunit of SNF1-related protein kinase SNF4	0.415533	0.0503501	-0.664992	BQ796066	TC61204	-5.25048	3.1979	-1.01796
E	1617982_at	TC47171	CAA05054	Alpha subunit of F-actin capping protein [Arabidopsis thaliana]	0.415182	0.0135865	-0.605878	CB980316	TC61201	-3.7534	4.76803	-0.819208
B	1608240_at	TC47990		No hit	-3.8399	-4.62351	1.53087	CF516992	TC61194	-3.21447	20.5803	22.568
L	1606914_at	TC41222	AAG52592	zinc finger protein\; 84481-82861 [Arabidopsis thaliana]	0.107621	0.552105	-1.13186	CF210343	TC61179	-6.23788	-0.874486	2.20175
E	1619056_at	TC45965	AAF16635	Nuclear transport factor 2 (NTF-2).	0.560026	0.184251	-1.36039	CB917774	TC61175	-7.14057	-0.721726	-2.18375
J	1609988_at	TC48336	AAK44130	Thioredoxin [Arabidopsis thaliana]	-0.447777	-0.322152	0.552822	CB913015	TC61173	-7.10237	1.62084	0.12304
E	1622236_at	TC48486	AAM13063	unknown protein [Arabidopsis thaliana]"	0.344864	0.168165	-0.721799	CB971900	TC61169	-6.72575	3.84321	1.7098
K	1619752_at	TC40073	AAK55659	unknown protein [Arabidopsis thaliana]	-0.415139	0.63297	-0.51602	BQ797745	TC61146	4.35788	-7.43047	5.32971
E	1608277_at	TC39844	CAB45970	esterase\/lipase\/thioesterase family protein [Arabidopsis thaliana]"	0.485792	0.0238939	-0.778568	CA816391	TC61136	-1.11281	10.8172	4.61697
J	1612275_at	TC41551	CAB82762	putative protein kinase [Oryza sativa (japonica cultivar-group)]"	-1.24768	0.000259064	0.658734	CF512634	TC61135	5.86752	11.3751	-1.69841
C	1606522_at	TC41204	AAD46039	unknown [Arabidopsis thaliana]	-1.47207	1.22809	-1.7516	CB977214	TC61094	4.48704	-6.76077	6.51624
I	1616551_at	TC47828	NP_565401	F-box family protein [Arabidopsis thaliana]	-0.255654	-0.704994	0.631288	CB972318	TC61085	-3.34626	2.36331	7.67103
K	1620063_at	TC45727	CAB91554	beta 1-3 glucanase [Vitis vinifera]	-2.95896	1.31845	-1.40578	CB921343	TC61082	7.46848	-3.62091	1.8633
J	1607001_at	TC45213	AAQ92666	beta-tubulin 6 [Gossypium hirsutum]	-0.490343	-0.351941	0.589394	CF404264	TC61079	-7.11208	0.831607	-0.671983
L	1622086_at	TC41878	AAL24345	Unknown protein [Arabidopsis thaliana]"	0.293179	0.448408	-1.28585	CF207289	TC61075	-7.145	4.43646	5.64163
K	1611890_at	BQ797015	AAG34804	Glutathione S-transferase GST 14 [Glycine max]	-0.890664	0.99818	-1.11043	BQ797015	TC61062	8.04517	-7.14231	9.30202
B	1613118_at	TC51083	BAD23582	Nicotianamine aminotransferase A [Oryza sativa (japonica cultivar-group)]	-0.843873	-0.965806	0.949245	CF415479	TC61060	-7.13502	8.95405	9.93506
J	1614931_at	TC39707	AAB63650	Myb-related transcription activator (MybSt1) isolog [Arabidopsis thaliana]	-0.998218	-0.414508	0.806618	CF605861	TC61058	-5.08245	3.69433	-0.64776
L	1608192_at	TC38569	CAC05446	NAM-like protein [Arabidopsis thaliana]	0.230916	0.286215	-0.720271	CB982511	TC61051	-7.31502	5.47902	6.16448
L	1614416_at	TC40617	AAL78741	MYB-like transcription factor DIVARICATA [Antirrhinum majus]	0.413181	0.597482	-2.6868	CD013543	TC61050	-7.26401	7.6051	8.37252
E	1609457_at	TC45909	AAM20145	unknown protein [Arabidopsis thaliana]"	0.364381	0.137428	-0.70668	CF415456	TC61034	-5.56839	7.7642	4.63429
F	1616312_at	TC39052	DAA00293	TPA: putative phytosulfokine peptide precursor [Solanum tuberosum]	-3.89749	0.39443	0.694634	CD720049	TC61028	17.6335	18.6693	-6.77496
F	1607017_at	TC50934	NP_850693	unknown protein [Arabidopsis thaliana]	-0.732483	0.482471	0.00143901	CA816965	TC61018	0.264629	-3.90004	-5.95996
F	1619941_at	TC42703	NP_566580	CBL-interacting protein kinase 1 (CIPK1) [Arabidopsis thaliana]	-0.850027	0.304653	0.275131	CD802072	TC61011	1.30444	0.554626	-7.63851
B	1609129_s_at	TC45585	AAD09507	copper chaperone (CCH)-related [Arabidopsis thaliana]	-0.375708	-0.646191	0.669306	CB974165	TC61010	-6.39121	0.22051	2.99685
L	1620194_a_at	TC39691	AAB72167	Bacillus CotA [Arabidopsis thaliana]	-0.448217	0.960029	-1.6362	CD011688	TC61008	1.50343	-0.71858	8.85213
B	1617081_at	TC48332	AAK82488	Carbohydrate kinase family	-0.35665	-0.595302	0.638879	CB923440	TC60998	-6.42094	2.01079	4.58007
C	1618912_at	TC42652	AAM62485	zinc finger (C3HC4-type RING finger) family protein [Arabidopsis thaliana]	-0.918608	1.12672	-1.79905	CF212950	TC60993	7.01805	-2.61236	11.7381
J	1618047_at	TC40300	CAC67408	Insulin degrading enzyme [Lycopersicon esculentum]	-0.644011	-0.21332	0.582574	CF207570	TC60990	-5.499	1.49846	-2.58793
B	1613598_at	TC48307	AAL32608	sperm protein-like [Oryza sativa (japonica cultivar-group)]	-0.472113	-0.562052	0.679653	CB344526	TC60987	-7.27581	2.82401	3.74132
J	1620768_at	TC49286	AAB70433	Similar to Babesia aldo-keto reductase (gb	-0.628368	0.0665307	0.385041	CB339399	TC60986	0.0243346	3.77454	-5.63082
B	1609079_at	TC42635	AAK56244	pyruvate kinase - like protein	-0.624464	-0.525252	0.728139	BQ796278	TC60979	-7.32266	1.16581	0.394285
J	1608298_at	TC50963	BAB88385	Autophagy 7 [Arabidopsis thaliana]	-0.611461	-0.226618	0.576116	BQ795521	TC60972	-5.29277	3.41064	-0.727122
B	1622489_at	TC46539	AAO63869	low molecular-weight heat shock protein [Arabidopsis thaliana]	-2.39424	-2.89779	1.41986	BM436450	TC60971	-6.67937	6.47733	8.2892
E	1619395_at	TC39319	CAD30274	IAA16 protein [Gossypium hirsutum]	0.489957	0.226508	-1.23244	BQ798261	TC60970	-6.3022	8.47511	6.24119
B	1622090_at	TC41550	AAM67134	glutaredoxin-like protein [Arabidopsis thaliana]	-1.15347	-0.818291	0.987935	CD801504	TC60956	-6.11222	8.96957	6.58845
L	1607553_at	TC47623		No hit	0.297461	0.342388	-0.990892	CF519060	TC60948	-7.39527	-3.22405	-2.92926
F	1610004_at	TC39665	CAE01738	protein anti-phosphatase pepino (pep)	-1.05767	0.741134	-0.237686	CB968653	TC60947	9.22942	-0.443594	1.27198
L	1610884_at	TC45674	NP_191327	Peptidase S41 family protein [Arabidopsis thaliana]	0.33803	0.380995	-1.20513	CA818555	TC60938	-7.38331	4.69568	5.05376
E	1621336_at	TC46335	AAS55853	Chloroplast stromal ascorbate peroxidase [Vigna unguiculata]	0.393498	0.201204	-0.89763	CD798795	TC60924	-6.10475	10.0426	7.79541
E	1609730_at	TC47755		No hit	0.446521	0.179044	-0.985312	CB348062	TC60921	-7.2547	-3.63792	-4.68333
K	1617428_at	TC38629	AAA84543	glyceraldehyde-3-phosphate dehydrogenase B subunit	-1.64458	1.09063	-0.861225	CB344473	TC60916	10.2668	-3.79889	5.61675
E	1609753_at	TC49439	AAG28906	Receptor protein kinase	0.589709	0.403834	-2.53921	CB978481	TC60901	-7.22289	8.17924	7.32174
B	1606904_at	TC46288	AAO72582	methionine sulfoxide reductase domain-containing protein \/ SeIR domain-containing protein [Arabidopsis thaliana]	-1.17687	-1.19071	1.08379	CB978758	TC60875	-7.40463	4.06181	4.12303
L	1606697_at	TC39629		No hit	0.0491751	0.563838	-1.03762	BQ794417	TC60865	-4.17478	1.63837	6.45561
G	1619855_at	TC47037		No hit	0.538945	-0.143152	-0.640361	CB920107	TC60860	-2.37881	2.71181	-4.55746
L	1616762_at	TC41070	AAD24844	unknown protein [Arabidopsis thaliana]"	0.0761778	0.413095	-0.703127	CF372608	TC60844	-4.7556	1.79923	6.10362
J	1622420_at	TC38774	AAB71079	acidic ribosomal protein P1a [Zea mays]	-0.572191	-0.19541	0.540108	CF372296	TC60834	-5.70398	0.949086	-2.91157
F	1615608_at	TC47487	AAB51523	acyl-ACP thioesterase [Garcinia mangostana]	-1.50578	0.190675	0.59126	BQ792785	TC60833	7.61518	10.3633	-5.55028
I	1614207_at	TC39258	AAF74755	asparagine synthetase [Helianthus annuus]	-0.335768	-1.42177	0.575688	CB976747	TC60832	1.83936	-0.290726	9.37579
L	1621201_at	TC41864	BAB02503	auxin-responsive protein-related [Arabidopsis thaliana]	-0.28462	0.792066	-1.16007	BQ794760	TC60790	-4.40851	-5.34869	-0.0506933
L	1622859_at	TC40974	AAQ10678	type-B response regulator [Catharanthus roseus]	0.258011	0.267846	-0.736574	CF213283	TC60787	-7.40185	2.28687	2.44701
E	1611726_at	TC42438	BAD45878	receptor protein kinase PERK1 [Oryza sativa (japonica cultivar-group)]	0.438609	0.373075	-1.51625	CB981947	TC60783	-7.37211	5.68711	5.28812
A	1617055_at	TC38727	AAL36227	unknown protein [Arabidopsis thaliana]"	0.751108	-0.870008	-0.377499	BQ799855	TC60780	-0.975493	-3.95421	-6.80209
B	1612094_at	TC41530	AAA66338	Heat shock protein	-1.51455	-1.88101	1.25005	CF513922	TC60775	-7.26659	0.0785016	1.11876
E	1622572_at	TC49354	AAC42250	unknown protein [Arabidopsis thaliana]"	0.384955	0.112011	-0.704989	CF511051	TC60769	-5.16207	6.86458	3.15718
K	1609644_at	TC40187	AAL25591	Prolylcarboxypeptidase	-0.942793	0.990268	-1.01969	BQ799340	TC60766	10.274	-7.54759	10.7571
I	1618503_at	TC47765	BAD17855	Gibberellin 2-oxidase 1 [Nicotiana tabacum]	-0.260535	-0.657948	0.614891	BQ795575	TC60763	-6.08831	-2.38772	0.988492
B	1609159_at	TC48322	CAB42052	nicotianamine synthase [Lycopersicon esculentum]	-2.33421	-2.61949	1.39997	CF213225	TC60730	-6.19647	19.2436	20.3483
C	1610175_at	TC40627	BAB09801	FOLDED PETALS [Arabidopsis thaliana]	-3.15639	1.47018	-3.09201	CF406032	TC60728	13.4332	-7.67717	13.1688
I	1615749_at	TC41589	AAM61464	electron transfer flavoprotein beta-subunit-like [Arabidopsis thaliana]	-0.243266	-0.772968	0.650725	CA814600	TC60726	-5.51595	-3.13371	0.989826
L	1618523_at	TC40145	CAB38897	Unknown protein [Arabidopsis thaliana]	0.0533851	0.389619	-0.61649	CF404892	TC60705	-6.16018	-3.20857	0.0965741
C	1620247_at	TC43551	AAL61923	Tab2 protein [Chlamydomonas reinhardtii]	-0.509834	0.827553	-0.935051	CA809623	TC60695	1.02353	-6.25313	4.01265
F	1618566_at	TC49591	BAA92191	Negatively light-regulated protein [Oryza sativa (japonica cultivar-group)]	-0.679858	0.360629	0.126692	CB976909	TC60690	-1.67816	-4.00162	-7.15816
E	1615500_at	TC38851	AAR82925	coronatine-insensitive 1 [Lycopersicon esculentum]	0.402785	0.236488	-1.00052	CB973087	TC60689	-7.13186	2.42717	1.04417
J	1621241_at	TC42600	NP_568271	Annexin, putative [Arabidopsis thaliana]	-0.962898	-0.54241	0.848279	CF209702	TC60682	-5.88832	5.93365	2.87145
E	1615415_s_at	TC38214	AAO39008	plasma intrinsic protein 2,2 [Juglans regia]	0.693065	0.298541	-2.70476	BQ797891	TC60678	-6.96443	6.61738	5.13145
F	1620207_at	TC47522	CAB38286	YIPL_ORYSA Yippee-like protein OJ1003C07.11"	-1.27025	0.166741	0.548824	CF213689	TC60674	-0.828549	1.26426	-6.97839
E	1615343_at	TC44166	CAA16613	QRT3 [Arabidopsis thaliana]"	0.850333	-0.142011	-1.78176	CB977866	TC60670	-2.68972	6.61134	0.410386
B	1610679_at	TC39294	CAB38293	LOB domain protein 39 \/ lateral organ boundaries domain protein 39 (LBD39) [Arabidopsis thaliana]	-0.721342	-0.566067	0.780739	CF604560	TC60668	-7.26293	1.55063	0.538822
L	1608573_at	TC41994	AAB18755	NADH dehydrogenase subunit 2 [Oenothera berteriana]	0.0600974	0.48208	-0.83468	CD009416	TC60654	-7.03535	-5.05516	-3.37576
B	1619916_s_at	TC44117	AAR06588	Beta-1,3-glucanase [Vitis riparia]	-0.66376	-0.654142	0.793534	CD715143	TC60651	-7.40151	6.03509	5.91679
L	1616581_at	TC42554	NP_850381	phytochrome-interacting factor 4 (PIF4) \/ basic helix-loop-helix protein 9 (bHLH9) \/ short under red-light 2 (SRL2) [Arabidopsis thaliana]	0.337138	0.565868	-1.96311	CF518691	TC60650	-7.0528	7.18625	8.41166
J	1616745_at	TC41529	NP_187109	DNA-binding family protein [Arabidopsis thaliana]	-0.630844	0.0513238	0.398335	CA817885	TC60641	-1.36061	2.50934	-5.65962
L	1612004_at	TC47043	BAB02368	PRL1 associated protein-like [Arabidopsis thaliana]"	0.228936	0.400534	-0.977007	BQ797336	TC60630	-7.09477	0.987548	2.49237
L	1622115_at	TC42596	NP_849578	glycosyl hydrolase family 1 protein [Arabidopsis thaliana]	0.120932	0.772051	-2.28724	CD004218	TC60627	-6.67873	-0.435654	1.95746
E	1614674_at	TC44139	AAW82754	sucrose-phosphate synthase 1 [Vitis vinifera]	0.644271	0.429823	-3.4742	BQ797294	TC60623	-7.22435	10.7154	9.97476
L	1614489_at	TC38445	AAF80556	Plasma membrane aquaporin [Vitis vinifera]	-0.0640483	0.613605	-0.961997	CB974585	TC60619	-4.17376	-2.44457	3.02633
G	1619088_at	CF403436		No hit	0.525118	-0.0885499	-0.688541	CF403436	TC60617	-4.86834	-0.344079	-5.13707
F	1610655_at	TC41027	CAB96651	adenine phosphoribosyltransferase-like protein [Arabidopsis thaliana]	-0.801407	0.612903	-0.157018	CF516542	TC60586	-1.89097	-6.11441	-5.69769
L	1614687_at	TC41805		No hit	0.331803	0.369684	-1.1541	CF513596	TC60566	-7.39902	0.585386	0.386569
F	1612627_at	TC42201	AAQ93035	gibberellin 2-oxidase [Populus alba x Populus tremuloides]	-1.39613	0.706047	-0.0163578	BM437002	TC60564	3.97833	-0.787881	-5.19212
B	1616113_at	TC47495	BAD01673	glycosyl hydrolase [Oryza sativa (japonica cultivar-group)]	-3.69228	-3.84571	1.51252	CB974065	TC60557	-6.94664	25.4126	25.8228
L	1610366_at	TC49359	CAC05489	potassium channel 2 [Populus tremula x Populus tremuloides]	0.329912	0.678595	-2.81114	CB976250	TC60555	-7.0441	5.39687	6.75056
C	1618551_at	TC46143	AAP86222	flavonol synthase [Vitis vinifera]	-1.60646	1.29758	-2.22811	CF372975	TC60553	14.1754	-3.50497	17.06
J	1615252_at	TC48365	CAB39627	hydrolase, alpha\/beta fold family protein [Arabidopsis thaliana]	-0.513531	-0.285321	0.564559	BQ792622	TC60550	-4.88143	10.227	6.90729
L	1618172_at	TC41465	AAP21185	zinc finger (C3HC4-type RING finger) family protein [Arabidopsis thaliana]"	0.206946	0.319983	-0.743129	BQ796406	TC60544	-7.23427	-0.350269	0.815295
J	1618256_at	TC42902	BAB32882	strictosidine synthase-like protein [Arabidopsis thaliana]	-0.596225	-0.31947	0.620261	BQ797767	TC60543	-4.99162	8.80294	5.30087
L	1616105_at	TC42151		No hit	0.266426	0.437973	-1.17633	CA809406	TC60539	-6.63466	8.67989	10.3475
L	1620384_s_at	TC41034	NP_568436	Heavy-metal-associated domain-containing protein [Arabidopsis thaliana]	-0.0356562	0.592463	-0.952899	CA809883	TC60529	-6.3259	-4.84239	-1.83456
I	1619541_at	TC40911	BAC77533	Plasma membrane H+-ATPase [Sesbania rostrata]	0.0034661	-0.615004	0.427248	CB979469	TC60494	-2.98406	-5.43501	1.27986
E	1616957_s_at	TC45088	AAD31066	glycosyl hydrolase family 5 protein \/ cellulase family protein [Arabidopsis thaliana]"	0.344506	0.192222	-0.766697	CA808953	TC60491	-6.84949	5.15304	3.34585
C	1612088_at	TC47251	AAM13204	serine protease-like protein [Arabidopsis thaliana]	-0.416503	0.816841	-1.03146	CF403659	TC60483	4.48325	-2.73169	9.72576
J	1609373_at	TC45140	AAA84867	ClpP protease [Nicotiana tabacum]	-1.02082	-0.109167	0.659963	CD800734	TC60468	-2.80922	2.44494	-4.42876
B	1607126_a_at	TC38965	NP_563759	F-box family protein [Arabidopsis thaliana]	-0.25942	-0.491841	0.539491	BQ797941	TC60462	-7.02965	-3.97099	-2.20638
E	1613148_at	TC49587	AAK82515	zinc finger protein 2, putative	0.469744	0.0231977	-0.739548	CF405654	TC60456	-3.44627	6.43127	0.92065
E	1606489_at	TC49262	BAB08783	AAA-type ATPase family protein [Arabidopsis thaliana]"	0.758693	0.0455248	-1.85734	CF603755	TC60451	-5.78603	3.39635	-0.139881
L	1616972_at	TC42684	CAB62358	putative PrMC3 [Oryza sativa (japonica cultivar-group)]"	-0.0302819	0.870355	-2.37589	CF209198	TC60438	-4.29896	4.53187	8.70856
G	1620523_at	TC39758	CAB51064	Betaine aldehyde dehydrogenase-like protein [Arabidopsis thaliana]	0.584705	-0.176042	-0.701014	CB349978	TC60431	-3.16106	1.21909	-5.3068
I	1622414_at	TC45582	AAT77035	oxidoreductase [Oryza sativa (japonica cultivar-group)]	-1.52625	-2.64254	1.31769	BQ796276	TC60430	-2.59598	7.00042	11.7476
E	1619069_at	TC47542	AAO22748	integral membrane protein, putative [Arabidopsis thaliana]"	0.543024	0.286187	-1.62788	BQ796391	TC60428	-6.66722	9.15481	7.4371
E	1609830_at	CF415039	AAM66027	prolyl 4-hydroxylase alpha subunit-like [Oryza sativa (japonica cultivar-group)]"	0.749678	-0.0190806	-1.59196	CF415039	TC60415	-2.44694	9.88831	4.47524
K	1619115_s_at	TC38857	AAO39937	disease resistance response protein-like [Arabidopsis thaliana]	-1.7424	1.2373	-1.54137	CA817457	TC60409	15.9517	-7.02145	14.8055
B	1622832_at	TC44122		No hit	-0.863754	-0.646654	0.857359	CB920218	TC60399	-6.97207	4.15514	2.50387
F	1611875_at	TC47524	BAC20137	O-succinylhomoserine sulfhydrylase	-1.9581	0.00847798	0.796382	BQ798070	TC60394	1.12069	4.90055	-5.45663
J	1613539_at	TC51331	AAC64139	signal recognition particle 54 kDa subunit precursor [Arabidopsis thaliana]	-0.87875	-0.176829	0.652157	CF517419	TC60389	5.45215	16.3256	7.44159
B	1619127_at	TC41916	AAL09745	Trichohyalin protein	-0.749153	-0.569686	0.791842	CB340612	TC60385	-7.24453	-0.809458	-1.94126
C	1618357_at	TC48786	NP_913279	SOUL-like protein	-0.484858	0.763724	-0.767179	BM436791	TC60384	6.98535	-5.8975	9.57545
E	1607488_at	TC42472	CAB62004	putative myosin heavy chain [Arabidopsis thaliana]"	0.492245	0.410301	-1.91918	CF373706	TC60381	-7.23485	16.0048	15.4853
J	1607500_at	TC48745	AAF63202	Poly(A)-binding protein [Cucumis sativus]	-2.01389	-1.11969	1.19673	CB972788	TC60369	-2.4497	12.2577	7.58199
E	1618992_at	TC47794	AAD32278	Unknown protein [Arabidopsis thaliana]	1.05164	-0.394062	-2.58967	CB343533	TC60368	-2.08379	5.89914	-1.10127
G	1615321_at	TC48647	AAC49054	IAA13	0.803374	-0.228941	-1.31631	CF414063	TC60365	-1.83278	5.27198	-2.1446
E	1620771_at	TC49644	AAP97437	Alpha-L-arabinofuranosidase [Malus x domestica]	0.581579	0.101866	-1.21641	BQ796826	TC60352	-4.9907	6.73182	2.82321
K	1612434_at	TC45639	AAK59568	signal transducer of phototropic response (RPT2) [Arabidopsis thaliana]	-0.520508	0.528697	-0.217176	CD710767	TC60344	2.66918	-6.23762	-0.998431
E	1620615_at	TC41266	AAL25602	ankyrin protein kinase, putative [Arabidopsis thaliana]"	0.443597	0.221589	-1.07706	CF213325	TC60342	-6.96825	2.98067	1.24252
B	1619966_at	TC47784	AAK73996	pumilio/puf RNA binding	-0.416964	-0.567867	0.656622	BQ794611	TC60337	-6.63899	6.67549	8.51849
E	1613980_at	TC47300	AAK59595	Subtilisin serine protease [Arabidopsis thaliana]	0.438414	0.157288	-0.916759	CB968799	TC60334	-6.92144	-0.237206	-2.2273
J	1619513_at	TC47787	AAM13142	cinnamoyl-CoA reductase [Arabidopsis thaliana]	-1.49631	-0.725304	1.02904	CA817243	TC60329	-2.67593	10.8166	5.87761
L	1622147_at	TC45908	AAA33697	1-aminocyclopropane-1-carboxylate oxidase	-0.0989413	0.489956	-0.595358	CF604303	TC60326	-6.11699	-6.21087	-3.16008
L	1608069_at	TC46018	AAO64166	Auxin-independent growth promoter protein [Arabidopsis thaliana]"	0.00519418	0.565586	-0.953425	CF405763	TC60324	-4.68599	-1.69788	3.19362
B	1609172_at	TC39120	AAF04915	Jasmonic acid 2 [Lycopersicon esculentum]	-0.420889	-0.562078	0.656002	BQ792053	TC60322	-6.96182	4.73494	6.27868
E	1608790_at	TC42785	NP_565884	zinc finger (C3HC4-type RING finger) family protein [Arabidopsis thaliana]	0.504794	0.281216	-1.45063	CF606878	TC60317	-6.44169	11.4868	9.74718
K	1615598_at	CF415447	AAC32236	ABC transporter [Arabidopsis thaliana]	-0.607274	0.584112	-0.243919	CF415447	TC60311	6.27962	-4.70592	1.4348
L	1611925_at	TC48116	BAB08414	zinc finger (C3HC4-type RING finger) family protein [Arabidopsis thaliana]"	0.239097	0.452991	-1.14921	CD711591	TC60305	-6.793	4.77755	6.58342
L	1609503_at	TC51077	CAB87670	Unknown protein [Arabidopsis thaliana]	0.166063	0.324527	-0.676333	CF404599	TC60301	-7.20872	-3.21626	-1.93155
E	1618629_at	TC42556	AAM62951	PRLI-interacting factor, putative [Arabidopsis thaliana]"	0.498763	-0.0298591	-0.719086	CB973528	TC60300	-3.60576	3.88932	-2.01785
E	1617860_at	TC38691	CAA75593	MtN5 [Medicago truncatula]	0.609482	0.32716	-2.18608	CB004573	TC60296	-7.20807	4.04179	2.94786
E	1613728_at	TC51103	AAK64148	Unknown protein [Arabidopsis thaliana]	0.411066	0.0390095	-0.63728	CF513606	TC60286	-5.825	0.553334	-3.1661
I	1613546_at	TC47328	AAK62626	unknown protein [Arabidopsis thaliana]	-0.223219	-0.577775	0.559102	CF213271	TC60278	-4.92098	0.442107	4.81402
B	1610473_at	TC49223	CAB10486	unknown protein [Arabidopsis thaliana]	-0.839828	-0.750122	0.884978	CD008037	TC60265	-7.29254	6.97649	6.26646
L	1621737_s_at	TC38888	CAB61985	esterase\/lipase\/thioesterase family protein [Arabidopsis thaliana]"	0.227521	0.473285	-1.18144	CB973303	TC60264	-6.84562	1.66833	3.6337
J	1608305_at	TC39840	BAD11344	BRI1-KD interacting protein 116 [Oryza sativa (japonica cultivar-group)]	-0.78055	-0.10774	0.575133	CF415367	TC60263	-2.72662	3.85504	-2.95382
G	1619718_at	TC40406	AAM67104	ABC transporter, putative [Arabidopsis thaliana]	0.837987	-0.503499	-0.979794	CF513788	TC60256	-1.36183	1.11853	-6.75579
L	1608199_at	TC48689	BAC65903	AC026480_3 C2H2-type zinc finger protein, putative [Arabidopsis thaliana]"	-0.0767674	0.897892	-2.40752	CF513420	TC60255	-4.29199	3.51335	7.88691
L	1610541_at	TC41014	CAB85635	ripening-related P-450 enzyme [Vitis vinifera]	0.24582	0.614807	-1.82174	CB006780	TC60252	-5.55899	10.5188	12.869
J	1619173_at	TC42987	AAF79306	Zinc finger protein, putative	-0.605733	-0.288519	0.607977	CF514879	TC60244	-6.97885	-2.96185	-4.76736
L	1610201_at	TC39299	AAF78265	Contains similarity to aminoacylase from Sus scrofa domestica gi	-0.216297	0.73939	-1.09001	CB972175	TC60239	-2.87267	-3.11306	3.61689
B	1610531_at	CF373159	NP_180761	Endonuclease\/exonuclease\/phosphatase family protein [Arabidopsis thaliana]	-0.276023	-0.527186	0.56582	CF373159	TC60218	-6.3882	-0.690984	2.1634
A	1610283_at	TC45331	AAV44205	Unknown protein [Oryza sativa (japonica cultivar-group)]	0.589133	-0.522441	-0.322894	CA811318	TC60210	-1.97924	-3.55845	-7.46029
L	1612406_at	TC38900	CAB10215	ankyrin like protein [Arabidopsis thaliana]	0.0576382	0.50269	-0.882606	CB920857	TC60201	-6.23284	-3.27544	-0.0723263
C	1621005_at	TC46067	BAB02943	hydrolase-like protein [Arabidopsis thaliana]	-1.24743	1.16567	-1.57593	CF213296	TC60200	15.9259	-5.26108	17.842
L	1607909_at	CF405747	AAK63859	putative AVR9 elicitor response protein	0.287311	0.360247	-1.01161	CF405747	TC60189	-7.2256	9.93818	10.6997
I	1608436_at	TC41997	AAO16998	Splicing factor-like protein [Oryza sativa (japonica cultivar-group)]	-0.221895	-0.558097	0.549289	CB980438	TC60169	-6.09973	-2.3108	1.0463
C	1620173_at	TC40501	AAD48838	Alanine:glyoxylate aminotransferase 2 homolog [Arabidopsis thaliana]	-0.75921	0.976754	-1.18067	CF213526	TC60168	3.09375	-6.47299	5.60441
I	1610454_s_at	TC39511	AAS98165	hypersensitive-induced reaction protein [Capsicum annuum]	-0.593917	-1.11657	0.907866	CF207579	TC60164	-6.60786	-2.92041	-0.302597
E	1619604_at	TC47385	CAA20200	Spotted leaf protein 11 (Spotted leaf11) (Cell death-related proteinDE SPL11).	0.433574	0.192699	-0.981295	CB975212	TC60163	-6.79702	2.83335	0.746491
E	1621027_a_at	TC46646	AAO64781	unknown protein [Oryza sativa (japonica cultivar-group)]"	0.528503	0.258203	-1.46761	CF215422	TC60153	-6.881	5.08631	3.32999
J	1618065_at	TC45538		No hit	-1.28729	-0.292914	0.827028	CF516150	TC60145	-1.44705	6.66181	-0.745067
E	1614779_s_at	TC38913	BAC79688	Remorin-like protein [Oryza sativa (japonica cultivar-group)]	0.35982	0.158804	-0.73607	CA816737	TC60131	-6.90751	0.937437	-1.04375
L	1620767_at	TC46131	CAC39216	glutamine synthetase [Vitis vinifera]	0.275853	0.559018	-1.66189	BQ800601	TC60125	-6.48272	7.82516	9.73232
L	1616418_at	TC40697	AAF44708	Wound-inducible carboxypeptidase [Lycopersicon esculentum]	0.40081	0.514379	-1.9921	BQ797136	TC60119	-7.22007	12.6386	13.3003
B	1613191_at	TC47409		No hit	-5.49032	-5.74418	1.56516	CB348359	TC60108	-6.88375	23.6207	24.1356
B	1612787_at	TC44112	CAB66114	Unknown protein [Arabidopsis thaliana]	-1.30958	-0.850091	1.02985	BQ798474	TC60092	-5.9253	7.11885	4.27277
C	1607270_at	TC46160	CAA10134	basic blue copper protein [Cicer arietinum]	-1.95471	1.32127	-2.04001	CB923224	TC60083	16.3545	-7.61854	16.6176
E	1609987_at	TC46022	AAR00326	rapid alkalinization factor 2 [Solanum chacoense]	0.627481	0.244303	-1.88569	CA817301	TC60078	-7.18981	0.221326	-1.07626
H	1617686_at	CF414749		No hit	0.424683	-0.85631	0.144515	CF414749	TC60073	-2.03313	-7.3592	-3.91754
E	1608066_at	TC46396	AAL32534	bHLH transcription factor [Arabidopsis thaliana]"	0.528817	0.247614	-1.43436	CB342796	TC60057	-5.96198	11.5946	9.41744
B	1611316_at	TC39787	AAA33075	storage protein	-6.18941	-6.50985	1.57305	CB007329	TC60052	-7.06001	18.8474	19.4502
D	1618614_at	TC48708	CAC10210	BAG domain-containing protein [Arabidopsis thaliana]"	0.300424	-1.28431	0.564678	CF404904	TC60045	-2.67044	-7.51026	-1.72322
I	1609582_at	TC42519	BAD23664	Unknown protein [Arabidopsis thaliana]	-0.303161	-0.688702	0.64995	CF404550	TC60044	-6.7405	-4.11511	-1.74966
E	1609729_at	TC51061	AAC06291	Syntaxin of plants 31 [Arabidopsis thaliana]	0.37992	0.124829	-0.717022	CB979079	TC60041	-6.14307	3.91076	0.905656
J	1611719_at	TC41973	AAK53040	ripening-responsive protein, putative [Arabidopsis thaliana]	-2.01421	-0.478214	1.02473	CB343041	TC60037	6.79595	16.4069	6.29124
B	1620176_at	TC41911	AAG49030	Ripening regulated protein DDTFR8 [Lycopersicon esculentum]	-0.796874	-0.976756	0.938311	CF209156	TC60036	-7.11786	2.05605	3.45162
L	1614178_at	TC38352	AAP83929	Rubisco activase alpha form precursor [Larrea tridentata]	-0.749265	1.10975	-2.01732	CD714991	TC60032	6.56552	2.15134	14.0162
I	1612636_at	TC42015	AAC49776	AP2 domain containing protein RAP2.10 [Arabidopsis thaliana]	-1.17805	-2.04109	1.21106	BQ795544	TC60029	-5.65365	0.251781	3.91672
E	1607120_at	TC46243	CAB85547	NAC domain containing	0.442564	0.0154057	-0.666011	CB979555	TC60012	-2.96812	6.76528	0.87806
J	1613008_at	TC46970	AAB71079	Acidic ribosomal protein P1a [Zea mays]	-0.488743	-0.283105	0.551426	CF415576	TC59976	-7.13384	-2.90461	-4.35105
E	1616383_at	TC38602	AAN65107	Dihydroflavonol-4-reductase (EC 1.1.1.219)	0.604181	-0.0641299	-0.934118	CF609704	TC59968	-4.54783	1.98635	-3.15769
E	1615036_at	TC47688		No hit	0.415889	0.053364	-0.670708	BQ800300	TC59966	-4.82002	4.38799	-0.138394
B	1621045_at	TC50874		No hit	-0.728237	-0.56224	0.781661	CB981288	TC59963	-5.98944	15.1637	13.4447
F	1611686_at	TC48299		No hit	-1.23298	0.509564	0.202817	CB969423	TC59946	6.65783	3.93321	-6.56468
I	1614697_at	TC39545	AAO67349	oleosin [Corylus avellana]	-2.88206	-4.70167	1.49872	CB346214	TC59934	-2.85756	5.33255	10.3068
E	1610012_s_at	TC40013		No hit	0.792707	0.0399161	-2.06115	CA814663	TC59932	-6.45979	2.11931	-0.596839
E	1617441_at	TC41302	AAO42812	calcium-dependent protein kinase (ATCDPK1)	0.519733	0.347617	-1.76683	CF074656	TC59918	-7.11146	7.44331	6.29646
J	1620681_at	TC49147	CAB96668	monooxygenase family protein [Arabidopsis thaliana]	-0.580626	-0.198691	0.545954	CB001091	TC59914	-5.89309	0.555805	-3.07431
L	1612958_at	TC47183	BAD21741	phosphatidylinositol 3- and 4-kinase-like [Oryza sativa (japonica cultivar-group)]	0.438207	0.596161	-2.90626	CF512608	TC59909	-7.30777	8.06889	8.69433
L	1608936_at	TC48780	NP_181843	Basic helix-loop-helix (bHLH) family protein [Arabidopsis thaliana]	-0.127074	0.476286	-0.528749	CF214634	TC59890	-4.93531	-6.65696	-2.32594
K	1620292_at	TC38866	AAS58469	ultraviolet-B-repressible protein [Gossypium hirsutum]	-1.01654	0.954023	-0.81494	CA817018	TC59881	7.25013	-7.29698	5.67192
E	1612310_at	TC47678	BAA83710	Heat shock factor [Nicotiana tabacum]	0.686172	-0.0706226	-1.18848	CA815999	TC59866	-0.612767	10.0984	3.18306
E	1622805_at	TC47889	BAB56029	VQ motif-containing protein-like [Oryza sativa (japonica cultivar-group)]"	0.775474	0.0373211	-1.93213	CD801410	TC59859	1.68846	19.2296	14.4145
E	1620782_at	TC42191	NP_175078	C2 domain-containing protein \/ armadillo\/beta-catenin repeat family protein [Arabidopsis thaliana]	0.369748	0.282782	-1.02522	CB973165	TC59846	-7.36088	0.473141	-0.0960093
F	1608657_at	TC46245	AAM12978	transporter-like protein [Arabidopsis thaliana]	-5.0465	1.16672	-0.464467	CA814304	TC59839	18.3808	13.8399	0.336007
J	1613635_at	TC38874	XP_467331	gamma-tocopherol methyltransferase [Oryza sativa (japonica cultivar-group)]	-3.68939	-0.986514	1.27369	CF515464	TC59806	6.25398	14.6948	3.78394
I	1621848_at	TC51046	BAD21925	XTP3-transactivated protein A-like [Oryza sativa (japonica cultivar-group)]	-0.295851	-0.85158	0.705961	CB339439	TC59804	-5.63314	-3.09943	0.883469
E	1608043_at	TC38733	AAL86334	Protein phosphatase 2C ABI2 (EC 3.1.3.16)	0.415174	0.00303829	-0.589807	CD802249	TC59802	0.370238	11.4426	4.24496
I	1619657_at	TC40969	AAF25974	RNA-binding protein, putative	-0.114923	-0.60744	0.506102	CD719074	TC59796	-2.80604	-1.24265	5.23635
L	1621352_at	TC45270	CAC69338	invertase\/pectin methylesterase inhibitor family protein [Arabidopsis thaliana]"	0.353937	0.407702	-1.33867	BQ794457	TC59789	-7.3997	-1.75469	-1.53158
L	1614720_at	TC46244	AAL11569	Rieske iron-sulfur protein L73G19.30 - Arabidopsis thaliana	-0.518467	0.946358	-1.41548	CD719089	TC59787	5.46291	0.0243771	12.0921
F	1606794_at	TC39447	AAQ10092	Thaumatin-like protein [Vitis vinifera]	-1.15685	0.357759	0.344914	CB972023	TC59784	7.24303	7.02225	-7.67105
C	1613748_at	TC40277	AAP83390	SEPALLATA1-like MADS-box [Pachysandra terminalis]	-0.40118	0.809844	-1.02991	CD797578	TC59779	-2.04231	-5.83711	1.71519
L	1613920_at	TC46255	AAB94589	CYP83D1p [Glycine max]	0.323704	0.404312	-1.23445	CB979957	TC59778	-7.27656	7.50935	8.24638
I	1622294_at	TC50688	AAL38797	Unknown protein [Arabidopsis thaliana]	-0.288566	-1.36858	0.843189	CA818462	TC59762	-3.3698	-3.79796	2.55349
J	1617518_at	TC41320	AAM65531	zinc finger protein, putative [Arabidopsis thaliana]	-0.585663	-0.0295204	0.437133	CB003395	TC59755	-3.33605	1.81522	-4.57057
J	1613740_at	TC48064	AAG51898	Zinc finger protein, putative\; 58191-56692 [Arabidopsis thaliana]	-0.576359	-0.0197731	0.425414	BM436747	TC59755	-2.49361	2.87109	-4.28129
B	1621800_at	TC45728	AAB71417	glycine-rich RNA-binding protein PsGRBP [Pisum sativum]	-0.336965	-0.593428	0.628101	CA816792	TC59739	-6.743	-1.22085	1.10686
J	1608284_at	TC43231	AAK62612	Auxin independent growth promoter	-0.632082	-0.154861	0.542541	CF215064	TC59732	-5.48674	0.279045	-3.86482
G	1608756_at	TC47738	AAP33475	Polygalacturonase-like protein [Fragaria x ananassa]	1.14492	-0.698334	-2.53629	BQ798436	TC59719	3.54663	12.7954	3.38042
J	1607057_at	TC47778	BAB01724	RNA methyltransferase-like protein [Arabidopsis thaliana]	-0.686338	-0.216961	0.602357	CD009181	TC59714	-4.81211	2.9571	-1.79392
E	1608432_s_at	TC45556	AAD56411	BHLH transcription factor GBOF-1 [Tulipa gesneriana]	0.484557	0.330588	-1.54238	CB004591	TC59692	-7.35191	0.0445505	-0.587801
J	1616874_at	TC40394	BAA96916	unknown protein [Arabidopsis thaliana]"	-1.15231	-0.000603806	0.632747	CF415286	TC59687	1.1433	6.05116	-4.16224
E	1608896_at	TC46925	AAX33322	secondary cell wall-related glycosyltransferase family 47 [Populus tremula x Populus tremuloides]	0.372853	0.391947	-1.34767	BQ796455	TC59657	-7.40248	3.35601	3.49529
J	1616357_at	TC47713	AAK43904	protein kinase [Arabidopsis thaliana]	-0.912578	-0.0994684	0.618604	CF516994	TC59636	-3.74243	1.42971	-4.56491
K	1608182_at	TC42148	BAD73349	HB2 homeodomain protein [Oryza sativa (japonica cultivar-group)]	-0.679967	0.776025	-0.59202	CB346881	TC59625	4.15911	-7.59082	3.16351
F	1621220_at	TC38863	AAF66242	Dicyanin [Lycopersicon esculentum]	-0.942355	0.232814	0.383489	CB919187	TC59624	2.52726	3.31012	-7.50821
F	1609033_at	TC49152		No hit	-2.32946	-0.270078	0.979489	CB969736	TC59622	5.88595	12.5672	0.377607
L	1615964_at	TC39164	AAP53287	transcription factor [Oryza sativa (japonica cultivar-group)]	0.139119	0.362462	-0.705689	CA810315	TC59610	-6.97453	-2.88501	-0.973668
B	1613365_at	TC41355	NP_196946	Copine-related [Arabidopsis thaliana]	-1.13097	-1.11084	1.05684	CB003856	TC59601	-7.40399	2.23138	2.16184
B	1617283_at	TC39748	AAF07192	Branched-chain amino acid aminotransferase [Solanum tuberosum]	-0.473706	-0.443937	0.627384	CF372456	TC59584	-7.37666	7.79774	7.46645
B	1609372_at	TC47014	CAC09059	unnamed protein product [Fragaria x ananassa]	-0.527805	-0.67346	0.747937	BQ797527	TC59575	-7.04207	3.47619	4.95547
H	1606705_at	TC46280	AAM64632	DnaJ protein, putative [Arabidopsis thaliana]	0.447936	-0.628078	-0.0161403	CD721559	TC59568	2.93114	-4.63539	-2.60012
E	1612625_at	TC42029	CAC93743	armadillo\/beta-catenin repeat family protein \/ U-box domain-containing protein [Arabidopsis thaliana]"	0.332082	0.191282	-0.738426	CA818449	TC59565	-7.05429	1.9871	0.386419
C	1610210_at	TC39569	BAC57824	rubredoxin family protein [Arabidopsis thaliana]	-1.80883	1.31756	-2.17046	CA812095	TC59540	12.2688	-6.53905	13.7991
L	1617910_at	TC47749	AAD46188	plasma membrane proton ATPase [Nicotiana plumbaginifolia]	0.17962	0.734102	-2.29299	CF215683	TC59538	-6.49771	2.04664	4.51032
G	1620039_at	TC50755	CAB75897	unknown [Arabidopsis thaliana]"	0.687972	-0.331394	-0.750944	BQ799593	TC59537	-1.32926	1.73801	-6.33638
I	1608330_at	TC41546	CAD40738	CBS domain-containing protein [Arabidopsis thaliana]	-0.282797	-0.7839	0.675553	CB978338	TC59536	-6.35464	-4.37126	-1.37165
J	1618414_at	TC39862	AAK68788	Chloroplast initiation factor 3 [Arabidopsis thaliana]	-0.531201	-0.185227	0.514512	BQ793409	TC59526	-5.35775	2.80743	-1.32914
J	1618854_at	TC49519	AAL07085	leucine-rich repeat family protein [Arabidopsis thaliana]	-0.866028	-0.181103	0.650136	CB344980	TC59524	-2.91533	4.62993	-1.84325
E	1619969_at	TC45546	AAN60482	Beta tubulin [Oryza sativa (japonica cultivar-group)]	0.359656	0.104768	-0.640347	CF514959	TC59520	-5.7955	4.6245	1.26219
J	1610623_s_at	TC51191	CAC37355	membrane protein [Solanum tuberosum]	-2.5133	-0.664549	1.13354	CD802108	TC59517	-1.08085	7.35545	-0.18078
F	1607125_at	TC44233	NP_198034	Ferroportin-related [Arabidopsis thaliana]	-0.898243	0.18777	0.405403	CB342111	TC59511	-0.400697	0.846437	-7.38009
B	1618775_at	TC38777	CAA34641	Pathogenesis related protein [Hordeum vulgare subsp. vulgare]	-0.382426	-0.6297	0.665886	BM436456	TC59503	-6.3908	2.35577	4.92936
B	1619031_at	TC38119	1204170A	Protein,nonspecific lipid transfer	-4.60496	-5.13955	1.55117	CB976670	TC59490	-5.255	22.318	23.5182
E	1618006_at	TC46029	AAL92850	Aux\/IAA protein [Vitis vinifera]	0.359215	0.15461	-0.727016	CF404383	TC59487	-6.30795	5.64032	3.06518
E	1607884_at	TC39746		No hit	0.364365	0.173298	-0.773364	CF214467	TC59484	-6.97875	1.25255	-0.559456
K	1620058_at	TC41501	AAP51059	latex cyanogenic beta glucosidase [Hevea brasiliensis]	-1.61555	1.13796	-1.08021	CF212797	TC59471	9.92028	-5.7207	6.81178
E	1616597_at	TC43848	AAU44484	myosin heavy chain -related-like [Oryza sativa (japonica cultivar-group)]"	0.494659	0.29139	-1.44539	CF514979	TC59467	-6.33296	13.5653	11.9398
L	1621016_at	TC42012	NP_197538	transporter-related [Arabidopsis thaliana]	-0.132445	0.55664	-0.696946	CA817314	TC59462	-1.80238	-3.35676	4.32342
L	1611094_s_at	TC43009	CAB88049	quinone reductase-like protein [Arabidopsis thaliana]	-0.051654	0.465335	-0.611464	CF516812	TC59434	-4.18649	-3.64661	1.91679
J	1618813_at	TC50542	AAM47581	NLI interacting factor (NIF) family protein [Arabidopsis thaliana]	-0.570067	-0.0868507	0.469718	CB970187	TC59433	-2.14219	5.7029	-1.29253
E	1619240_at	TC38798	AAM67048	unknown protein [Oryza sativa (japonica cultivar-group)]"	0.571271	0.135725	-1.267	CB348525	TC59431	-6.79282	-0.14318	-2.39276
I	1617729_s_at	TC48799		No hit	-0.176746	-0.615769	0.548655	CB344124	TC59427	-6.31045	-5.00564	-1.9915
E	1606562_at	TC49102		No hit	0.882926	-0.20512	-1.79375	CF404246	TC59415	-3.13836	5.71639	-0.280099
J	1614308_at	TC42318	AAM63468	unknown [Arabidopsis thaliana]	-0.55171	-0.147988	0.501088	CF211114	TC59414	-3.54774	5.53006	-0.0999242
I	1619116_at	TC42172	AAK91468	thioredoxin family protein [Arabidopsis thaliana]"	-0.157369	-1.29543	0.697898	CD712784	TC59388	0.482763	-2.39462	6.91451
B	1608164_at	TC45034	AAD41409	Cytosolic class II low molecular weight heat shock protein [Prunus dulcis]	-1.67242	-2.05709	1.29041	CD008061	TC59386	-7.07967	2.53761	3.99426
K	1617646_at	TC46525	NP_914795	thioredoxin [Oryza sativa (japonica cultivar-group)]	-0.46838	0.616305	-0.426081	CB340164	TC59370	2.21729	-7.62905	1.34069
L	1611674_at	TC39187	AAO45753	RING\/C3HC4\/PHD zinc finger-like protein [Cucumis melo]	0.0837089	0.571972	-1.14017	BQ792639	TC59359	-5.30157	0.899796	4.84205
J	1622695_at	CF414053	BAD45603	Cdc2 protein kinases-like [Oryza sativa (japonica cultivar-group)]	-0.579868	-0.311853	0.609158	CF414053	TC59355	-6.68806	1.12126	-1.27603
L	1607793_at	TC38668	AAP23938	one helix protein [Ipomoea nil]	-0.229129	0.793515	-1.27384	CF515792	TC59353	-4.03262	-4.24678	1.49049
C	1613826_at	TC47774	AAK64030	Tyrosine phosphatase [Oryza sativa]	-1.77043	1.34177	-2.53729	CA817987	TC59352	16.0519	-1.73346	19.2956
E	1611449_at	TC48236	AAO44032	unknown protein	0.596815	0.0380727	-1.11752	CD797700	TC59350	-5.30198	3.49471	-0.620723
B	1620921_at	TC42018	AAM97010	FAD-dependent oxidoreductase family protein [Arabidopsis thaliana]	-0.361898	-0.582094	0.635863	BQ797526	TC59345	-5.7558	6.42035	9.16399
L	1613468_at	TC38800	AAD32146	Nt-iaa28 deduced protein [Nicotiana tabacum]	-0.308299	0.979962	-2.18447	CF405048	TC59343	-3.4122	0.458056	6.11356
L	1619984_at	TC39577	CAA54630	amino acid permease [Arabidopsis thaliana]	-0.101363	0.602455	-0.863677	CF519097	TC59330	-4.29334	-4.12915	1.34534
E	1609652_s_at	TC46464	AAL25573	glucosyltransferase-like protein	0.904223	-0.00444803	-2.92641	CF215703	TC59328	-3.67372	12.345	8.56275
B	1615028_at	TC47818	CAA74000	homologous to GATA-binding transcription factors [Arabidopsis thaliana]	-2.12391	-1.97642	1.33139	CF512306	TC59300	-7.23042	12.3673	11.7074
K	1609325_at	TC42526	AAG40336	aldo\/keto reductase family protein [Arabidopsis thaliana]	-0.573912	0.719023	-0.55186	CB001903	TC59285	2.97094	-7.68579	2.66763
F	1608019_s_at	TC45540	CAA71103	CDSP32 protein (Chloroplast Drought-induced Stress Protein of 32kDa) [Solanum tuberosum]	-0.767369	0.360571	0.174506	CA813637	TC59264	-0.659626	-2.42012	-7.40035
F	1621072_at	TC45534	AAF64547	Purine permease [Arabidopsis thaliana]	-3.22403	-0.43931	1.10802	BQ798954	TC59244	13.8772	20.334	5.41783
G	1608099_at	TC40368	AAB17070	Cytochrome P450 homolog [Lycopersicon esculentum]	0.637108	-0.369342	-0.576355	CD800698	TC59241	-0.781207	0.957356	-7.16849
B	1616977_at	TC48851	BAB89620	Iron\/ascorbate-dependent oxidoreductase [Oryza sativa (japonica cultivar-group)]	-0.906897	-0.796021	0.918946	CD801826	TC59240	-7.22376	7.47473	6.5867
E	1612226_at	TC47184	AAL86005	Protein phosphatase 2C ABI1 (EC 3.1.3.16) (PP2C) (Abscisic acid-DE insensitive 1).	0.561404	0.213445	-1.45466	CB974061	TC59238	-6.92309	1.95306	0.0567627
K	1606998_at	TC45703	AAQ84042	pectate lyase [Malus x domestica]	-2.23442	1.32203	-1.79925	CF208295	TC59236	1.4951	-7.68037	1.46344
B	1620844_at	TC41229	AAC62396	cysteine endopeptidase precursor [Ricinus communis]	-3.83176	-4.46489	1.52831	CB978855	TC59209	-4.30049	20.6472	22.3099
E	1614354_at	TC47775	AAL24260	pfkB-type carbohydrate kinase family protein [Arabidopsis thaliana]"	0.478312	0.148592	-1.00462	BQ793859	TC59208	-6.12222	4.41519	1.44254
J	1618476_s_at	TC38124	CAD22170	Maturase [Vitis vinifera]	-0.504678	-0.274919	0.554526	CF214733	TC59175	-6.64808	0.237753	-2.26828
K	1616294_s_at	TC47731	BAD37816	MutT domain protein-like [Oryza sativa (japonica cultivar-group)]	-0.578567	0.81483	-0.807728	CD802397	TC59173	10.1604	-6.15105	12.1754
J	1619615_s_at	TC38847	AAT80888	chloroplast chaperonin 21 [Vitis vinifera]	-0.703731	-0.269923	0.638448	CF212724	TC59171	-2.10152	10.8713	5.49476
B	1615453_at	TC39771	AAO18638	cystatin [Malus x domestica]	-5.38172	-5.4911	1.56256	BQ793001	TC59168	-7.27165	26.0095	26.2104
C	1606877_at	TC47682	BAD45064	rust resistance kinase Lr10 [Oryza sativa (japonica cultivar-group)]	-1.57735	1.23408	-1.67762	CD011630	TC59142	13.4997	-7.54595	13.9242
E	1622582_at	TC44491		No hit	0.427249	0.163933	-0.902402	CF513452	TC59133	-5.5122	8.58478	5.53587
B	1615615_at	TC42170		No hit	-0.409916	-0.543541	0.6427	CD005054	TC59131	-7.08068	2.2496	3.72027
F	1617656_at	TC40009	CAA63967	pom14 [Solanum tuberosum]	-2.09349	0.71478	0.169224	CF513562	TC59125	13.2472	10.0254	-4.71159
F	1615046_at	TC40369	1601517A	Ferredoxin NADP reductase	-0.727559	0.407313	0.097424	CF210436	TC59116	2.32375	-1.62394	-6.04736
I	1618626_at	TC44414		No hit	-0.0877254	-0.548883	0.459899	CB340938	TC59108	-6.0732	-6.02248	-2.85307
E	1612593_at	TC42552	CAA62476	Stpk1 protein kinase [Solanum tuberosum]	0.538404	0.227912	-1.40929	CF404943	TC59072	-5.78361	10.9856	8.56674
J	1619717_at	TC46007	Q41249	Protochlorophyllide reductase, chloroplast precursor (PCR) (NADPH-protochlorophyllide oxidoreductase) (POR)	-1.02296	-0.0604175	0.631251	CF210684	TC59048	-0.0869304	5.73739	-3.3144
B	1618046_at	TC39700	BAA78050	NADPH oxidoreductase homolog [Cicer arietinum]	-0.744056	-0.839314	0.882864	CD717926	TC59039	-7.27209	6.05995	6.86565
B	1613212_at	CF516353	AAS07181	unknown [Arabidopsis thaliana]	-0.836762	-0.840571	0.91202	CF516353	TC59035	-7.40257	7.57514	7.68874
I	1614693_at	TC51274	AAK55690	40S ribosomal protein\; contains C-terminal domain	-0.329286	-0.819354	0.711384	CF514789	TC59033	-6.34363	-3.92454	-0.889798
E	1609670_at	TC46502		No hit	0.328235	0.213298	-0.773028	CD797685	TC59024	-7.32149	-1.51222	-2.32526
B	1611150_at	TC47149	AAK59778	MRG family protein	-0.681547	-0.704968	0.818071	CB980271	TC59015	-7.40264	4.77109	4.8988
J	1618110_s_at	TC45790	AAK53036	Stem specific protein	-1.39726	-0.565702	0.959566	CF404940	TC58996	-1.53283	10.4606	4.47808
B	1609504_at	TC42585	CAA16575	solute carrier family 35, member F5-like [Oryza sativa (japonica cultivar-group)]	-0.677093	-0.61247	0.782827	CB341943	TC58990	-7.3175	6.84015	6.21287
F	1608106_at	TC39711	CAB51187	Dehydrogenase [Oryza sativa (japonica cultivar-group)]	-1.2475	0.695001	-0.0589888	CB971904	TC58981	9.29073	2.61341	-1.79803
E	1622558_at	TC48353	AAK43953	kelch repeat-containing F-box family protein [Arabidopsis thaliana]"	0.539502	0.0540699	-0.976136	CF512488	TC58960	-3.25946	8.51515	3.39249
F	1606595_at	TC46576	AAG30137	Glutathione S-transferase [Arabidopsis thaliana]	-3.31011	0.152546	0.838062	CB972415	TC58959	11.0247	13.6083	-5.06563
J	1613831_at	TC39333	AAW45741	Sinapyl alcohol dehydrogenase-like protein [Populus tremula x Populus tremuloides]	-3.2112	-1.91629	1.39346	CD801016	TC58955	-0.38034	15.5057	10.5135
B	1616369_at	TC47128	AAC03416	Heat shock protein 70 precursor [Citrullus lanatus]	-0.574817	-0.544484	0.716326	CF371742	TC58947	-7.39585	1.7698	1.52927
F	1613754_at	TC38294	AAK74010	BURP domain-containing protein [Bruguiera gymnorrhiza]	-2.07592	0.812855	0.00881792	CF516483	TC58935	11.4167	6.59145	-3.14595
E	1609398_at	TC39117	AAA32886	beta-8 tubulin	0.453873	0.390217	-1.64522	CF413640	TC58912	-7.37762	4.98574	4.61087
F	1610553_at	TC48324	AAG43553	Avr9\/Cf-9 rapidly elicited protein 194 [Nicotiana tabacum]	-2.75567	0.513746	0.510131	CA814084	TC58894	16.207	16.1323	-7.67097
A	1621395_at	TC38344	CAA04391	Glutathione transferase [Carica papaya](EC 2.5.1.18)	0.848616	-0.952334	-0.551243	CD797719	TC58892	7.33541	4.01259	-5.96614
E	1607874_at	TC45117	BAD66930	GDP-mannose-3'',5''-epimerase [Oryza sativa (japonica cultivar-group)]"	0.39021	0.238269	-0.971885	CB921021	TC58885	-6.86374	7.50254	5.91606
B	1614137_at	TC44441	NP_568230	Mechanosensitive ion channel domain-containing protein \/ MS ion channel domain-containing protein [Arabidopsis thaliana]	-0.588745	-0.628443	0.75549	CF513360	TC58876	-7.39395	-0.575823	-0.265249
E	1611503_s_at	TC45175	AAM83095	CIPK-like protein 1 (EC 2.7.1.37) (OsCK1).	0.464088	0.169883	-1.01279	CB969228	TC58870	-6.46482	4.2574	1.74763
B	1608878_s_at	TC38758	CAB82745	unknown protein [Arabidopsis thaliana]	-0.636467	-0.521837	0.731383	CB923323	TC58869	-7.21683	4.52051	3.4744
K	1615060_at	TC41120	AAC49375	choline kinase, putative	-0.653844	0.642961	-0.316736	BQ796229	TC58863	7.73473	-5.1609	3.66293
K	1610885_at	TC40212	AAF66242	Dicyanin [Lycopersicon esculentum]	-1.51178	1.09294	-0.953903	BQ799067	TC58861	9.64677	-5.35868	6.16026
K	1614561_at	TC46248	CAB43889	unknown protein [Oryza sativa (japonica cultivar-group)]	-0.987701	1.02231	-1.10607	CD798668	TC58843	10.8888	-7.40758	11.6183
B	1620802_at	TC39965	AAK96625	Pyruvate dehydrogenase E1 alpha subunit	-0.490145	-0.492908	0.657599	CB976446	TC58820	-7.40491	6.74799	6.78291
E	1606941_at	TC40150	CAB77753	Ethylene-overproduction protein 1.	0.402709	0.177211	-0.869554	CB977733	TC58812	-7.13989	-1.61925	-3.0849
E	1613071_at	TC42343	BAC43324	arm repeat containing protein homolog-like [Oryza sativa (japonica cultivar-group)]"	0.428391	0.253973	-1.11472	CB975511	TC58809	-6.41916	11.7886	10.0581
J	1616063_at	TC48716	CAA10904	asparaginyl-tRNA synthetase [Arabidopsis thaliana]	-0.763886	-0.379167	0.715639	BQ796274	TC58806	-4.73004	7.97391	4.05978
C	1608799_at	TC47054	NP_915049	pectin methylesterase [Oryza sativa (japonica cultivar-group)]	-1.02153	1.11911	-1.57656	BQ800204	TC58800	6.74096	-5.39201	9.75514
J	1618506_at	TC47082	AAB58404	p-hydroxyphenylpyruvate dioxygenase [Arabidopsis thaliana]	-1.39376	-0.485672	0.929992	BQ795084	TC58798	-5.14819	1.48893	-3.01661
E	1614339_at	TC47192	CAA55395	Casein kinase I [Arabidopsis thaliana](EC 2.7.1.-) (CKI-delta)	0.423339	-0.00482472	-0.594419	CF208988	TC58797	-2.0188	7.48321	0.900352
E	1615407_at	TC46987	CAB51175	Copper transporter protein homolog [Arabidopsis thaliana]	0.561205	0.0961109	-1.13413	CA818445	TC58788	-5.8856	3.00742	-0.445556
J	1613121_at	TC50758	BAB86921	glucosyltransferase-3 [Vigna angularis]	-1.50756	-0.74833	1.03773	CF404224	TC58787	-3.73121	8.87308	4.2637
B	1615158_at	TC38136	BAC77694	lipid transfer protein [Atriplex nummularia]	-6.20418	-6.97014	1.57457	CB004735	TC58786	-7.04736	7.22463	8.45687
J	1609234_at	TC46387	AAU12257	Polyphenol oxidase [Populus balsamifera subsp. trichocarpa x Populus deltoides]	-4.46741	-1.60959	1.39347	CF215945	TC58764	4.02163	13.2768	3.69624
L	1616482_at	TC40882	AAL36267	Unknown protein [Arabidopsis thaliana]	-0.146221	0.553595	-0.669678	CF210444	TC58760	0.2314	-2.58987	6.57463
L	1610071_at	TC38624	AAA50175	Cytokinin induced message	0.299521	0.325191	-0.953343	BQ797708	TC58750	-7.40317	-2.74513	-2.60745
B	1615909_s_at	TC39529	AAQ83971	mitogen-activated protein kinase [Nicotiana tabacum]	-0.999939	-0.764006	0.934418	CF518671	TC58748	-7.16131	1.31587	-0.0331132
B	1610370_s_at	TC46299	CAA65750	lamin [Arabidopsis thaliana]	-0.592061	-0.892031	0.846193	CB975555	TC58747	-7.01974	-1.73514	0.055826
B	1613138_at	TC49155	CAB92049	Predicted GPI-anchored protein	-0.438442	-0.445398	0.611349	CB008725	TC58741	-7.40499	-1.99953	-2.00104
C	1617599_at	TC44955	AAF80556	Plasma membrane aquaporin [Vitis vinifera]	-0.399968	0.749605	-0.834462	CF373544	TC58734	3.23269	-4.91335	7.18519
F	1619285_at	TC39278	AAG29745	Flavin-containing monooxygenase, putative [Arabidopsis thaliana]	-0.856117	0.123345	0.441808	CA817664	TC58713	1.80587	4.67715	-6.25353
L	1609566_at	TC40647	AAF09479	Phytoalexin-deficient 4 protein [Arabidopsis thaliana]	0.229785	0.547922	-1.4526	CA814318	TC58711	-6.81758	1.05365	3.11118
J	1621804_at	TC39852		No hit	-0.754875	-0.491302	0.762153	CA817033	TC58692	-6.92047	1.15342	-0.790464
G	1614168_at	TC45821		No hit	0.598073	-0.346642	-0.514792	CF212423	TC58667	2.07045	3.68901	-7.14995
L	1620366_at	TC48159	AAK62422	unknown protein [Arabidopsis thaliana]"	0.120932	0.714802	-1.88201	CB006256	TC58665	-6.72163	-1.15157	1.21013
K	1620671_at	TC49532	NP_172608	S-locus protein kinase, putative [Arabidopsis thaliana]	-1.19808	1.06173	-1.06882	CA817707	TC58659	9.20599	-7.50042	8.18125
G	1616189_at	TC41947	AAB58929	CLV1 receptor kinase [Arabidopsis thaliana]	0.633357	-0.43977	-0.490907	CF511570	TC58648	-1.92755	-1.25637	-7.56313
K	1607621_at	TC47226	CAB87147	peptide transporter-like protein [Arabidopsis thaliana]	-2.61748	1.36964	-1.98291	CF406023	TC58636	8.40031	-6.63668	5.99077
J	1611310_at	TC48190	CAB45083	Protein kinase [Arabidopsis thaliana]	-2.13117	-1.30884	1.24372	CD010491	TC58635	-5.38265	6.11761	2.51056
F	1611309_at	TC42055	BAD45548	dihydroflavonol-4-reductase DFR1 [Oryza sativa (japonica cultivar-group)]	-1.3923	0.245377	0.519683	CF210457	TC58629	6.5772	8.43664	-6.70928
F	1622745_at	TC39930	CAD31838	quinone oxidoreductase [Cicer arietinum]	-0.918081	0.594756	-0.0580369	BQ796736	TC58626	0.575599	-4.46457	-5.19779
G	1612869_at	TC48409	AAM20514	aluminum-activated malate transporter-like [Oryza sativa (japonica cultivar-group)]"	0.618899	-0.387632	-0.51475	CF210466	TC58621	-0.993123	-0.0197646	-7.47989
E	1613320_at	TC49400	AAO61673	AKIN betagamma [Medicago truncatula]	0.520705	-0.0432082	-0.749404	BQ795571	TC58620	-5.00778	0.145985	-4.53591
B	1607149_at	TC46518	BAD54126	aspartate transaminase precursor, mitochondrial [Oryza sativa (japonica cultivar-group)]	-0.31858	-0.466156	0.559981	CB982262	TC58611	-6.88044	1.63006	3.53664
B	1619334_at	TC47632	AAL32616	SCARECROW gene regulator [Arabidopsis thaliana]	-1.0205	-0.634883	0.897675	CF518775	TC58608	-6.96607	-0.957226	-2.85766
E	1607812_at	TC48059	CAB69837	Lectin-like protein [Arabidopsis thaliana]	0.668617	0.131871	-1.66778	BQ799035	TC58603	-0.986384	17.9253	14.0367
J	1612414_at	TC46453	CAA55143	pyruvate,orthophosphate dikinase [Mesembryanthemum crystallinum]	-3.40278	-1.04226	1.27494	CD715284	TC58601	6.80078	16.3048	6.10269
E	1608140_at	TC41348	BAA34728	Response regulator 6 [Arabidopsis thaliana]	0.522134	-0.0285674	-0.777125	CF211124	TC58595	-5.88956	-1.68171	-5.23034
A	1606514_at	TC46366	AAC62808	Wound-induced protein (GB:X59882) [Arabidopsis thaliana]	0.972574	-1.63625	-0.48203	CD799006	TC58585	-1.5844	-5.86712	-5.70529
E	1609257_at	TC46473	CAA44939	Nodulin [Sesbania rostrata]	0.623124	0.12599	-1.44012	CD801635	TC58580	-6.86423	0.437915	-1.65304
K	1608141_at	TC41545	AAP54875	NEP1-interacting protein [Arabidopsis thaliana]	-2.03473	1.30389	-1.80085	CF415667	TC58575	5.67325	-7.56197	4.63498
E	1612603_at	TC48813		No hit	0.412357	0.445509	-1.70206	CD802337	TC58570	-7.38022	10.7081	10.9884
J	1607112_at	TC48785	AAM97048	MudrA protein	-0.617054	-0.0333523	0.455073	CF209346	TC58569	-4.96711	-1.97137	-6.36605
E	1609559_at	TC43562	AAK74017	Ethylene-responsive element - like protein	0.395419	0.196421	-0.892115	CF215263	TC58568	-7.08864	-0.313416	-1.91092
B	1614196_at	TC41369	AAS07174	unknown protein [Arabidopsis thaliana]	-1.32923	-0.905234	1.04829	CF517007	TC58560	-5.43905	10.0616	7.19296
G	1610618_at	TC47750	NP_197570	Senescence-associated protein-related [Arabidopsis thaliana]	0.759817	-0.469948	-0.774148	CB347516	TC58554	-4.52267	-3.5668	-7.46798
K	1616944_at	TC47155	BAC10351	unknown [Arabidopsis thaliana]	-2.27107	1.18102	-0.92835	CF211395	TC58552	10.9908	-1.10398	4.38799
F	1612616_a_at	TC39695	AAN06975	cuticle protein [Arabidopsis thaliana]	-4.121	1.20183	-0.638885	CF211092	TC58550	13.7987	7.59362	-0.0684961
E	1615704_at	TC44293	CAB10287	zinc finger (DHHC type) family protein [Arabidopsis thaliana]"	0.479776	0.146436	-1.00393	CB970180	TC58540	-4.09347	11.4974	7.82261
E	1622721_at	TC46287	AAL08264	putative transporter [Arabidopsis thaliana]"	0.523442	0.147326	-1.13573	CF214391	TC58534	-6.61214	1.39215	-1.12317
C	1617757_at	TC39915	BAB91330	NADH dehydrogenase subunit 4 [Beta vulgaris]	-0.344162	0.802726	-1.09591	CA818465	TC58524	-4.40294	-6.42062	-1.38526
B	1614141_at	TC40086	AAM61072	unknown protein [Oryza sativa (japonica cultivar-group)]	-0.373749	-0.697314	0.68841	CA817693	TC58519	-6.53347	-0.877298	1.77545
A	1621032_at	TC47127	CAB51654	Unknown protein [Arabidopsis thaliana]	0.976025	-1.44614	-0.586493	CD797702	TC58513	1.78214	-3.20702	-5.22126
E	1622111_at	TC40398	BAD19146	Ankyrin repeat protein-like [Oryza sativa (japonica cultivar-group)]	0.467057	0.0583495	-0.794758	CB970952	TC58509	-5.69555	1.88935	-1.92102
C	1616460_at	TC49778	CAB86001	unknown [Arabidopsis thaliana]	-3.07525	1.46245	-2.99317	CB970402	TC58507	13.2722	-7.65492	12.8805
J	1618079_at	TC38317		No hit	-1.08078	-0.439257	0.839729	CF207508	TC58494	-3.65454	7.68661	2.69999
H	1614951_at	TC41148	NP_199968	Phosphate-responsive 1 family protein [Arabidopsis thaliana]	0.365422	-0.786122	0.178671	CF414795	TC58489	-2.51336	-7.52516	-3.90309
L	1622226_at	TC45696	AAL62377	aluminum-induced protein-like [Arabidopsis thaliana]"	0.0448047	0.476809	-0.793871	CF414984	TC58487	-3.13514	2.76902	8.13989
E	1609259_at	TC43920	AAG34813	Glutathione S-transferase GST 23 [Glycine max]	0.442922	0.369979	-1.52155	CF514872	TC58486	-7.35214	6.13556	5.63563
B	1620956_at	TC40979	AAD30865	Seed maturation protein PM31 [Glycine max]	-6.22773	-6.48391	1.57312	CB349029	TC58479	-6.76986	26.7849	27.2102
J	1616783_at	TC47126	AAO72532	aldehyde dehydrogenase 1 precursor [Lotus corniculatus]	-1.14223	-0.10906	0.69577	CF405837	TC58450	-3.30256	1.50268	-4.91056
B	1618698_at	TC47689	AAL86739	48-kDa glycoprotein precursor [Corylus avellana]	-1.32273	-1.46626	1.16241	CB920201	TC58446	-7.09515	13.3865	14.2013
L	1609665_a_at	TC39327	AAK91405	protein phosphatase 2C, putative \/ PP2C, putative [Arabidopsis thaliana]"	0.296275	0.409425	-1.17178	CB005515	TC58443	-7.0789	9.51485	10.5586
J	1616671_at	CF373738	AAK92723	unknown protein [Arabidopsis thaliana]	-0.737759	-0.32872	0.681753	CF373738	TC58441	-6.14682	1.16805	-2.08517
I	1615773_at	TC46023	AAL36227	unknown protein [Arabidopsis thaliana]	-0.744176	-1.83058	1.08532	CB973180	TC58437	-0.851119	4.64004	11.0116
K	1612105_at	TC41350	AAO41904	beta-ketoacyl-CoA synthase [Arabidopsis thaliana]	-4.10864	1.35674	-1.39226	CF415846	TC58417	16.2109	6.09559	6.30956
G	1617440_at	TC40677	BAD24657	Xylogen protein 1 [Zinnia elegans]	0.888343	-0.640475	-0.978665	CF373136	TC58415	0.284304	1.39682	-7.42226
E	1613386_at	TC50537	NP_567821	unknown [Arabidopsis thaliana]"	0.518094	0.178135	-1.19589	CB979151	TC58412	-6.20864	5.77921	3.0912
J	1618091_s_at	TC38872	AAK55691	universal stress protein (USP) family protein [Arabidopsis thaliana]	-1.13323	-0.399185	0.836587	CB973873	TC58399	-0.489091	11.5068	5.0626
B	1620672_at	TC40797	NP_177685	Forkhead-associated domain-containing protein \/ FHA domain-containing protein [Arabidopsis thaliana]	-0.577324	-0.502161	0.699326	CF207554	TC58395	-7.35585	0.580019	-0.020191
F	1607658_at	TC41357	CAA04157	Rieske iron-sulfur protein Tic55 [Pisum sativum]	-0.969697	0.369427	0.260082	CF512465	TC58384	-0.854661	-1.90586	-7.59546
C	1613444_at	TC48152		No hit	-2.40718	1.42513	-2.9874	CB004861	TC58381	10.6717	-6.31137	12.5152
I	1607832_at	TC40828	AAM67026	inhibitor of apoptosis-like protein [Arabidopsis thaliana]"	-0.149964	-1.2624	0.73321	CF415621	TC58370	-3.06093	-4.97117	1.70017
L	1618818_at	TC39304	AAK92739	esterase\/lipase\/thioesterase family protein [Arabidopsis thaliana]	-0.116955	0.55697	-0.720964	CB981892	TC58350	-3.26053	-4.22433	2.25315
K	1617771_at	TC39181	CAD29821	photosystem I reaction centre subunit IV [Populus euramericana]	-1.1823	1.03616	-0.975421	CF414158	TC58342	13.2624	-6.86953	11.6945
L	1606781_at	TC43409	BAD68649	TAF14b [Oryza sativa (japonica cultivar-group)]	0.0979261	0.548465	-1.09777	BQ796322	TC58334	-6.13436	-0.895076	2.31939
K	1618835_s_at	TC38693	AAC33732	PR-4 type protein [Vitis vinifera]	-2.26334	1.20185	-1.02513	BQ797163	TC58333	5.88728	-4.94361	1.20286
K	1610480_at	TC42005	AAK84883	NAC domain protein NAC1 [Phaseolus vulgaris]	-0.79043	0.889679	-0.813337	CA809362	TC58332	3.04271	-7.68608	2.86089
E	1615038_at	TC45327	CAG30522	inorganic pyrophosphatase (EC 3.6.1.1)	0.550738	0.122224	-1.16245	BQ792307	TC58313	-3.80045	10.973	6.95129
F	1617093_at	TC51505	AAP34366	fiber protein Fb19 [Gossypium barbadense]	-2.96993	-0.376576	1.07183	CF519144	TC58303	9.54905	15.8259	1.80342
F	1608337_at	TC45853	CAB37514	farnesylated protein (ATFP6) [Arabidopsis thaliana]	-1.15189	0.136032	0.537132	BQ792532	TC58296	-1.12227	1.32162	-6.77146
J	1613869_at	TC47144	AAK93586	sterol carrier protein 2 (SCP-2) family protein [Arabidopsis thaliana]	-1.25611	-0.743053	0.988306	CB918601	TC58292	-3.47949	13.6024	9.98859
J	1612418_at	TC39363	AAK68841	Unknown protein [Arabidopsis thaliana]	-0.660363	-0.409316	0.690909	CB979148	TC58291	-6.98021	0.0943503	-1.75779
K	1620267_at	TC40854	AAL38336	SOUL heme-binding family protein [Arabidopsis thaliana]	-0.421106	0.591472	-0.422047	CB972336	TC58288	2.59	-7.68428	2.47537
E	1615754_at	TC38473	AAM13166	PsRT17-1 like protein [Arabidopsis thaliana]"	0.529392	0.262403	-1.48518	CF213398	TC58285	-6.16953	11.4075	9.39473
B	1607468_at	TC42642	AAG09085	unknown protein [Arabidopsis thaliana]	-2.31489	-1.83108	1.33226	CA809097	TC58280	-5.02336	16.3822	14.22
C	1620193_at	TC38985	AAN71998	Unknown protein [Arabidopsis thaliana]	-0.222879	0.516095	-0.48789	CA816858	TC58271	-0.985112	-6.42071	1.98231
B	1612449_at	TC41375		No hit	-1.33955	-1.34019	1.14397	CB003047	TC58266	-7.40493	2.04493	2.08353
E	1614995_at	TC42187	AAC25423	calcium-dependent protein kinase [Nicotiana tabacum]	0.442355	0.353073	-1.45838	BQ796323	TC58244	-7.25128	10.3571	9.66227
K	1606575_at	TC40377	AAO44037	RING zinc finger protein	-0.736765	0.794074	-0.58651	CB918396	TC58235	1.4348	-7.5755	0.278879
J	1619137_at	TC46612	AAK59405	unknown protein [Arabidopsis thaliana]	-0.816163	-0.544735	0.804493	CF516636	TC58232	-5.8843	9.5905	7.06313
J	1609135_at	TC40796		No hit	-1.51273	-0.671562	1.01559	CF207623	TC58225	-2.87729	8.85883	3.49722
K	1621301_at	TC40359	AAG40395	RNA-binding protein	-2.03099	1.08366	-0.653123	CB341732	TC58224	10.0678	-0.448204	2.48815
E	1608852_at	TC48754	BAB21264	Sulfate transporter Sultr3\;4 [Arabidopsis thaliana]	0.884576	-0.13305	-2.04765	CF516023	TC58223	1.30586	15.0501	8.75797
C	1620991_at	TC38905	CAA92212	Cytochrome oxidase subunit 3 [Magnolia grandiflora]	-0.306923	0.702587	-0.825681	CB344999	TC58191	-4.84405	-7.17089	-3.12693
B	1622799_at	TC48094		No hit	-1.88102	-1.97153	1.30657	CB981824	TC58188	-7.36731	7.54599	7.95266
J	1616332_at	TC46523	AAM19811	methyl-CpG-binding domain-containing protein [Arabidopsis thaliana]	-0.555591	-0.133086	0.493384	CF210511	TC58183	-1.46928	8.84887	2.22321
L	1610633_at	TC41234	AAM63627	zinc finger protein, putative [Arabidopsis thaliana]	-0.261989	0.938005	-1.99893	BM438112	TC58179	-4.66348	-1.36403	3.50759
B	1609791_s_at	TC41560		No hit	-0.563853	-0.595948	0.732831	CF415775	TC58174	-7.39937	-2.84122	-2.61218
E	1618368_at	TC47065		No hit	0.699	0.0549656	-1.56582	CD798797	TC58160	-6.58307	-0.517556	-3.14933
F	1614862_at	TC40352	AAO22710	short chain alcohol dehydrogenase [Arabidopsis thaliana]	-1.97362	-0.266297	0.936543	BQ797749	TC58159	10.451	18.1549	5.46225
F	1617931_at	TC40185	CAB71896	Homeobox-leucine zipper protein ATHB-12 [Arabidopsis thaliana]	-1.71517	0.313468	0.538778	CF510771	TC58144	6.15752	7.74191	-6.97302
C	1620046_at	TC46376	CAD41866	root cap 1 (RCP1) [Arabidopsis thaliana]	-0.306968	0.580057	-0.521283	BQ793423	TC58127	-1.16816	-7.0551	0.845829
C	1617221_s_at	TC45864	CAE05487	S-receptor kinase homolog 2 precursor	-3.26334	1.48437	-3.35239	CF212784	TC58117	17.2536	-7.59699	17.5685
K	1610360_at	TC38699	AAS58469	ultraviolet-B-repressible protein [Gossypium hirsutum]	-1.11851	0.878201	-0.511799	CB973023	TC58115	7.99441	-4.30753	3.17395
J	1612777_at	TC41943	CAA18208	unknown protein [Arabidopsis thaliana]	-1.5646	-0.707239	1.03523	BQ796950	TC58110	-3.0659	8.78025	3.56159
E	1617247_at	TC40032	AAK44027	rapid alkalinization factor (RALF) family protein [Arabidopsis thaliana]"	0.762044	0.0575954	-1.92479	CB973852	TC58097	-4.16414	9.68506	5.64735
D	1613741_at	TC44504	BAC79157	Serine\/threonine-protein kinase ctr1 [Oryza sativa (japonica cultivar-group)]	0.115979	-0.908311	0.468303	CF211936	TC58090	-1.98868	-7.08518	-0.00482701
L	1613062_at	TC46171		No hit	-0.0550296	0.633551	-1.04083	CF372388	TC58066	-4.12115	-1.75501	3.67765
K	1612840_a_at	TC39124	Q9LQR0	LBD1_ARATH LOB domain protein 1	-0.737205	0.849251	-0.740495	BQ794471	TC58060	2.6389	-7.68647	2.4177
K	1607790_at	TC40744	BAB11179	DNAJ heat shock N-terminal domain-containing protein [Arabidopsis thaliana]	-2.24177	1.21459	-1.09598	CB342407	TC58056	6.42693	-5.30811	2.23389
K	1617423_at	TC38589	AAF22517	Glutathione S-transferase 1 [Papaver somniferum]	-1.95555	1.18829	-1.10982	CB969252	TC58036	23.8404	5.11279	19.5197
E	1621372_at	TC48747	CAB43926	6-phosphogluconate dehydrogenase NAD-binding domain-containing protein [Arabidopsis thaliana]"	0.394115	0.313395	-1.17385	CF405876	TC58035	-7.35637	1.70733	1.12968
C	1609520_at	TC46806	AAN17429	mannan endo-1,4-beta-mannosidase [Arabidopsis thaliana]	-0.546491	0.922805	-1.25319	CF210827	TC57993	1.20592	-3.98125	6.27241
E	1607328_at	TC48711	AAP03882	Avr9\/Cf-9 rapidly elicited protein 276 [Nicotiana tabacum]	0.319113	0.262251	-0.854419	CF515496	TC57989	-7.3831	-0.946148	-1.35259
B	1611703_at	TC39847	AAL62381	unknown protein [Arabidopsis thaliana]	-0.828215	-0.632608	0.841381	CB970201	TC57988	-6.74352	7.71188	5.96158
L	1620893_at	TC39414		No hit	0.211015	0.576042	-1.5074	CF512751	TC57983	-7.08591	-4.82618	-3.25143
L	1607787_at	TC39712		No hit	0.203488	0.375363	-0.858946	CF517003	TC57983	-7.06195	-4.74645	-3.10475
G	1610683_at	TC47258	AAO72990	Cyclin D [Populus alba]	0.829701	-0.387517	-1.12583	CF214265	TC57965	-1.06631	3.46197	-4.98575
B	1609893_at	TC38517	AAB62947	LTCOR11 [Lavatera thuringiaca]	-4.37842	-4.9309	1.54554	BQ798416	TC57964	-6.30969	9.49682	11.4002
F	1616457_at	TC40784	NP_171639	Tetratricopeptide repeat (TPR)-containing protein [Arabidopsis thaliana]	-1.74058	0.295293	0.559362	CD713450	TC57955	4.13333	5.18865	-7.3767
B	1613366_at	TC40783	AAO43102	Mutant cincinnata [Antirrhinum majus]	-0.372964	-0.573265	0.637574	CD717033	TC57954	-7.09213	-2.62148	-0.995064
G	1610295_at	TC40434	AAK91377	CBL-interacting serine\/threonine-protein kinase 15 (EC 2.7.1.37)	0.746864	-0.161987	-1.2241	BQ797947	TC57947	-5.02632	0.55235	-4.11864
K	1620287_at	TC46283	CAD29822	serine protease [Populus euramericana]	-1.36774	0.988302	-0.669661	CB976486	TC57933	10.8328	-3.04312	5.74652
E	1617344_at	TC41508	BAD18097	Serine\/threonine protein kinase [Ipomoea batatas]	0.471414	0.160655	-1.01235	CF513963	TC57928	-5.58089	7.90269	4.80863
E	1606984_at	CB919078	BAD46590	unknown protein [Oryza sativa (japonica cultivar-group)]"	0.511935	0.28653	-1.49681	CB919078	TC57925	-6.49573	11.1642	9.44708
B	1617161_at	TC41003	AAK53036	Stem specific protein	-4.64352	-4.89066	1.54907	CB347813	TC57923	-6.73405	24.2306	24.7872
C	1611491_at	TC41939	AAM54033	PIN1-like auxin transport protein [Populus tremula x Populus tremuloides]	-0.432589	0.784578	-0.898401	CB970901	TC57901	3.95354	-4.39718	8.17357
B	1610795_at	TC40491	AAK96595	Unknown protein [Arabidopsis thaliana]	-0.883064	-1.04008	0.979281	CA817716	TC57893	-7.30913	-0.0945	0.778436
E	1615065_at	TC47067	AAM19953	unknown protein	0.372619	0.161314	-0.768583	CB982897	TC57872	-6.39302	4.9122	2.36902
C	1610591_at	TC45774	AAT47070	auxin-regulated protein [Oryza sativa (japonica cultivar-group)]	-0.461976	0.765323	-0.800229	CB923320	TC57860	4.58007	-5.79992	7.57874
E	1614098_at	TC42135	CAC12996	AUX1-like permease [Medicago truncatula]	0.814514	0.145815	-2.88963	CF608417	TC57853	-6.3411	6.08372	3.60595
G	1618111_at	TC49263	AAF14549	FH protein interacting protein FIP2	0.453256	-0.0582973	-0.576742	CF214073	TC57842	-2.73451	3.88013	-2.91675
B	1615641_at	CD798890		No hit	-2.4328	-2.74375	1.4144	CD798890	TC57823	-6.66262	14.5124	15.6853
K	1617961_at	TC46214	NP_189303	MutT\/nudix family protein [Arabidopsis thaliana]	-0.87638	0.8454	-0.602735	CB973482	TC57821	0.218133	-7.42674	-1.4795
E	1613395_at	TC46875	AAO64169	unknown protein [Arabidopsis thaliana]"	0.590061	0.0865015	-1.2079	CF371988	TC57805	-4.16374	8.74446	4.4843
G	1609084_at	TC48265	BAD53233	RanBPM-related [Arabidopsis thaliana]"	0.548071	-0.117745	-0.698429	CB006308	TC57792	-0.11761	7.13246	-1.44964
E	1618531_at	TC40429		No hit	1.0975	-0.400487	-3.28553	CB917754	TC57782	-2.43044	9.0302	3.32864
E	1610337_at	TC41934	CAB10386	lipase class 3-like protein [Oryza sativa (japonica cultivar-group)]"	0.530423	0.0323294	-0.907832	CB981160	TC57769	-4.60318	4.49589	-0.248127
J	1611197_at	TC43949	AAO63877	pentatricopeptide (PPR) repeat-containing protein [Arabidopsis thaliana]	-1.17403	-0.397147	0.84596	CA812412	TC57764	0.0103122	11.6648	4.87289
G	1621151_at	TC40103	AAM23004	Orcinol O-methyltransferase [Rosa hybrid cultivar]	0.559748	-0.337332	-0.445197	CB971601	TC57763	3.19737	4.13381	-7.44519
E	1622587_at	TC39983	AAL75899	Amine oxidase	0.390397	0.201288	-0.890247	CD801935	TC57749	-6.51888	7.34489	5.24714
L	1613274_at	TC47566	CAB63012	glutamate receptor [Arabidopsis thaliana]	-0.19128	0.617964	-0.762524	CD800003	TC57745	-1.10941	-4.6758	3.74659
L	1608884_at	TC49398	CAB77599	armadillo\/beta-catenin repeat family protein \/ U-box domain-containing protein [Arabidopsis thaliana]"	0.309435	0.348975	-1.03764	CD717733	TC57744	-7.40002	-0.741975	-0.527652
E	1614636_at	TC51066	AAB71529	Unconventional myosin [Helianthus annuus]	0.686806	0.0696284	-1.55284	CF211282	TC57724	-3.81322	9.3621	4.94861
E	1619964_at	TC41030	AAO20072	Der1-like protein [Oryza sativa (japonica cultivar-group)]	0.412807	0.073796	-0.698425	CF603500	TC57723	-4.55445	6.22206	1.76558
E	1616846_at	TC42247		No hit	0.518247	0.0820552	-0.973523	CF210296	TC57722	-6.06908	1.49037	-1.85224
F	1618370_at	TC45209	CAA45775	subunit XI of photosystem I reaction center [Spinacia oleracea]	-2.62659	1.0114	-0.282418	CF510718	TC57721	10.9754	4.62282	-1.41285
E	1615848_at	TC46591	CAB43629	unknown protein [Arabidopsis thaliana]"	0.426438	0.0476277	-0.683797	CF214849	TC57720	-4.71198	4.20173	-0.475023
B	1612317_at	TC41944	CAB78042	BHLH transcription factor (bHLH081)	-1.32629	-1.40761	1.15333	BM436251	TC57711	-7.34911	8.97825	9.43412
C	1609526_at	TC44669	CAA18625	Alcohol oxidase [Oryza sativa]	-2.39668	1.39492	-2.47111	CF210472	TC57704	7.7382	-7.66069	7.86471
B	1608273_at	TC41495	AAL85485	Transporter associated with antigen processing-like protein [Arabidopsis thaliana]	-0.739622	-0.602882	0.801297	CD007708	TC57694	-7.23083	2.8348	1.75802
E	1622845_at	TC42490	AAX19050	class III HD-Zip protein 1 [Populus trichocarpa]	0.327669	0.172915	-0.695064	CF214275	TC57687	-7.00825	2.78793	1.12481
G	1620096_at	TC46220	CAB77806	xyloglucan endotransglucosylase\/hydrolase protein 5 precursorDE (EC 2.4.1.207)	0.68847	-0.298718	-0.797232	CF372841	TC57673	1.64545	6.58943	-3.99724
F	1614131_at	TC49210	AAL37896	Polyphosphoinositide binding protein [Gossypium hirsutum]	-3.25079	0.366353	0.683343	CF415600	TC57672	15.3854	16.469	-6.84867
E	1618081_at	TC46488	BAD72256	oxidoreductase [Oryza sativa (japonica cultivar-group)]	0.381714	0.255007	-0.989164	CF516631	TC57671	-7.08682	5.92231	4.62964
B	1607194_at	CB969995	NP_196946	Copine-related [Arabidopsis thaliana]	-0.365708	-0.485631	0.594288	CB969995	TC57661	-7.21885	-0.984861	0.248028
B	1613007_at	TC40503	CAB87781	copine-related [Arabidopsis thaliana]	-0.60337	-0.490128	0.704716	CB970074	TC57661	-7.15963	5.84065	4.70953
L	1614441_at	TC40209	AAK63997	leucoanthocyanidin dioxygenase-like protein	0.265898	0.448846	-1.20867	BQ798241	TC57653	-7.3306	-3.5384	-2.75053
J	1619357_at	TC45789	CAA75092	3-deoxy-D-arabino-heptulosonate 7-phosphate synthase [Morinda citrifolia]	-0.998807	-0.185432	0.696172	CB972316	TC57642	-5.35075	-0.949438	-5.18225
L	1610415_at	TC40732	CAB85635	ripening-related P-450 enzyme [Vitis vinifera]	-0.27008	0.910743	-1.78233	CA816043	TC57625	2.95835	5.82501	13.9899
D	1611326_at	TC40715	CAC00697	sugar transporter [Lycopersicon esculentum]	0.131694	-1.38394	0.503976	CF513404	TC57616	4.60762	-6.23561	7.19654
K	1620639_at	TC48227	NP_189289	phosphate transporter family protein [Arabidopsis thaliana]	-0.620919	0.829631	-0.804619	CA817351	TC57614	6.91294	-7.07196	8.34235
L	1612479_at	TC46647	AAU94376	phospholipid\/glycerol acyltransferase family protein [Arabidopsis thaliana]"	0.19667	0.801576	-3.17207	CF415448	TC57609	-4.8952	12.5892	15.0502
L	1616808_at	TC50839	BAD46391	cellulose synthase-like protein OsCslE1 [Oryza sativa (japonica cultivar-group)]	-0.84583	1.17292	-2.40399	CF207742	TC57597	6.75921	3.46346	14.8498
E	1617042_at	TC46164		No hit	0.301974	0.234265	-0.759104	CA812448	TC57587	-7.32318	2.15516	1.41004
E	1614072_at	TC40653	NP_915446	AAA-metalloprotease [Oryza sativa (japonica cultivar-group)]	0.29161	0.219566	-0.709314	BQ799158	TC57579	-7.21391	6.26588	5.29463
B	1613370_at	TC39819	NP_916757	unknown protein [Oryza sativa (japonica cultivar-group)]	-6.59975	-7.05708	1.57637	CB346796	TC57576	-7.04218	15.1567	15.9463
F	1613567_at	TC40164	AAR14273	predicted protein [Populus alba x Populus tremula]	-0.938313	0.72254	-0.27217	CB971370	TC57561	-1.34404	-6.57824	-4.64631
E	1607086_at	TC46788	AAO39834	ferrous ion membrane transport protein DMT1 [Glycine max]	0.432493	0.404244	-1.61246	CD006146	TC57560	-7.39109	9.39642	9.18789
B	1616445_at	TC41296	CAB87637	cinnamoyl CoA reductase-like protein [Arabidopsis thaliana]	-0.964338	-1.10246	1.01561	CD716014	TC57545	-7.30417	1.84297	2.68646
J	1615266_at	TC46419	AAC99309	CONSTANS-like protein 1 [Malus x domestica]	-1.24077	-0.652519	0.956565	CF372926	TC57538	-4.78331	8.3741	4.59327
F	1607725_at	TC47370	AAO42204	nodulin MtN3 family protein [Arabidopsis thaliana]"	-1.86029	0.206963	0.651062	CF207847	TC57535	6.5673	9.04058	-6.07162
J	1619850_at	TC46962	AAC26045	aconitase-iron regulated protein 1 [Citrus limon]	-0.699	-0.140898	0.562715	CD717468	TC57529	-5.84376	-1.75367	-5.34584
K	1611860_at	TC38592	AAD27882	Chlorophyll a\/b-binding protein CP24 precursor [Vigna radiata]	-0.636353	0.816578	-0.747973	CF209952	TC57521	10.0515	-7.32269	10.945
J	1606597_at	TC40680	AAL32758	Leucine-rich repeat receptor-like kinase At1g09970	-0.848388	-0.335813	0.724439	CF208068	TC57516	-6.42282	-1.69537	-4.54669
J	1612634_at	TC38616	AAA87731	alphacpn60 precursor [Pisum sativum]	-1.22065	-0.549835	0.916716	CF208087	TC57513	-0.231702	14.4789	9.01604
B	1606606_at	TC39601	AAN77294	unknown protein [Oryza sativa (japonica cultivar-group)]	-0.923973	-0.604923	0.860318	CF512415	TC57510	-5.83751	9.00108	6.34057
J	1610020_at	TC46742	CAB45873	Beta-alanine synthase [Lycopersicon esculentum]	-0.631745	0.0352933	0.411252	BQ799829	TC57504	-3.46668	-0.350426	-6.3539
K	1609667_at	TC46703	NP_916683	MRP protein (ATP\/GTP-binding protein) [Oryza sativa (japonica cultivar-group)]	-0.707245	0.790034	-0.602972	CD718832	TC57497	8.47841	-7.49201	7.39107
E	1618768_at	TC42867	NP_187687	Myb family transcription factor [Arabidopsis thaliana]	0.397985	0.0850422	-0.685906	BM436902	TC57487	-6.61275	-1.30818	-3.88036
E	1621414_at	TC39906	AAR13304	phytochelatin synthetase-like protein [Phaseolus vulgaris]	0.51229	0.323802	-1.63459	CB971931	TC57482	-6.99748	9.21414	7.97349
G	1614181_at	TC41611	AAQ89637	unknown protein [Oryza sativa (japonica cultivar-group)]"	0.455195	-0.0513374	-0.590765	CB340606	TC57478	-3.25385	3.54149	-2.78333
L	1609099_at	TC40120	AAF89209	Cytochrome P450 [Vigna radiata]	0.400216	0.546487	-2.18594	CD005725	TC57466	-7.34486	2.27622	2.92223
I	1620784_at	TC48108	BAB41200	TMV response-related gene product [Nicotiana tabacum]	-0.252343	-0.611795	0.590804	CD011068	TC57457	-6.56849	-4.02037	-1.34712
J	1616853_at	TC40225	AAL29212	acyl-CoA synthetase [Capsicum annuum]	-1.27771	-0.627754	0.95633	CB970417	TC57438	-3.91775	8.25409	3.65386
L	1616405_at	CF517005		No hit	0.0394685	0.782261	-1.98598	CF517005	TC57434	-4.86997	3.28771	7.24551
K	1607961_at	TC38670	P31336	PST2_GOSHI Photosystem II 5 kDa protein, chloroplast precursor (PSII-T) (Light-regulated unknown 11 kDa protein)	-1.95243	1.07316	-0.649329	CF415716	TC57429	12.8328	1.54817	4.85308
J	1613057_at	TC39692	AAK96633	heat shock like protein	-1.15141	-0.521908	0.890146	CD711210	TC57428	-2.62667	10.3829	5.27254
J	1610491_at	TC40768	AAK76599	Ribulose-1,5-bisphosphate carboxylase\/oxygenase small subunit N-methyltransferase I [Arabidopsis thaliana]	-0.81322	0.0620453	0.471911	CD010750	TC57419	-1.7154	1.31036	-6.38629
L	1620484_at	TC40256		No hit	-0.0266275	0.566481	-0.895983	CD799248	TC57413	-5.35913	-2.46286	1.80194
K	1612525_at	TC39603	BAD62387	41 kD chloroplast nucleoid DNA binding protein [Oryza sativa (japonica cultivar-group)]	-2.56989	1.32605	-1.624	CF516179	TC57402	13.1904	-3.25251	8.97453
J	1621741_at	TC42541	NP_178475	18S pre-ribosomal assembly protein gar2-related [Arabidopsis thaliana]	-0.686897	0.073453	0.407711	CF518837	TC57395	-2.54264	0.28472	-6.55341
B	1621232_at	TC40198	AAD02495	embryo-specific protein [Oryza sativa subsp. indica]	-6.63177	-7.23387	1.5769	BQ793032	TC57394	-6.87483	14.8187	15.7918
L	1606614_at	TC40372	CAC24477	GTP binding protein [Cichorium intybus x Cichorium endivia]	0.314805	0.330313	-1.00326	CF513572	TC57382	-7.40449	-0.269202	-0.190014
F	1614814_s_at	TC38430	CAA96569	CP12 [Nicotiana tabacum]	-3.96536	1.26911	-0.927248	CB345895	TC57381	19.2474	11.2012	6.67043
J	1612480_at	TC44135	AAW28572	oxygen evolving enhancer protein 3 [Solanum demissum]	-1.10131	-0.370811	0.816032	CB971929	TC57378	-1.87636	8.918	2.6863
L	1621127_s_at	TC45844	CAB88361	unknown protein [Arabidopsis thaliana]"	0.210891	0.563176	-1.45372	CB003443	TC57345	-6.66492	1.97902	4.21083
B	1616255_at	TC40621	AAL26573	fructokinase II [Oryza sativa]	-2.39539	-2.49602	1.39652	CF516475	TC57339	-7.26328	19.5214	19.8905
L	1610427_at	TC46853	AAM97054	Myo-inositol oxygenase [Oryza sativa (japonica cultivar-group)]"	0.182352	0.606362	-1.54434	CB978888	TC57328	-4.01147	10.8984	14.0863
K	1613879_at	TC41600	AAC36700	protein phosphatase-2C\; PP2C [Mesembryanthemum crystallinum]	-0.501134	0.537056	-0.247353	CD714002	TC57324	1.89619	-6.77771	-1.04834
C	1610437_at	TC42793	AAG51210	Nitrate transporter NTL1, putative\; 54085-51470 [Arabidopsis thaliana]	-1.43889	1.17022	-1.3933	CF210626	TC57321	8.72492	-7.67373	8.3137
L	1612494_at	TC46586	BAB11653	VQ motif-containing protein [Arabidopsis thaliana]"	-0.140489	0.871469	-1.92542	CB969403	TC57312	-0.426137	5.75607	12.0554
C	1608558_s_at	TC45494	AAQ84111	Clt1 [Poncirus trifoliata]	-0.313467	0.560727	-0.473366	CD013398	TC57307	0.749457	-7.23847	2.32085
K	1611515_s_at	TC38374	CAA34749	psaH [Spinacia oleracea]	-0.857243	0.768944	-0.42668	CB343423	TC57304	4.54174	-5.91131	0.696407
C	1617802_at	TC46044	AAL62388	oxidoreductase, short-chain dehydrogenase\/reductase family-like protein [Arabidopsis thaliana]	-0.315725	0.624018	-0.609571	BQ793493	TC57281	1.63633	-6.16597	4.65503
C	1616785_at	TC41908	AAQ74955	Gbiaa-Re [Gossypium barbadense]	-0.420645	0.793971	-0.946	CF211839	TC57271	-5.97164	-6.45241	-3.29226
F	1611167_at	TC38474	AAL08291	ABC transporter protein 1-like	-0.719599	0.16858	0.343444	CD007118	TC57259	-2.76368	-1.96282	-7.5306
J	1622089_at	TC39199	AAK96674	Unknown protein [Arabidopsis thaliana]"	-0.671779	0.0199104	0.441878	BQ800092	TC57252	-2.67584	1.40148	-5.56159
B	1621587_at	TC40965	AAL66290	Adenosine 5'-phosphosulfate reductase [Glycine max]	-0.638203	-0.846696	0.849143	CF214129	TC57244	-7.12554	-8.34171e-05	1.47225
B	1610057_at	TC38954	AAQ18141	poly(A)-binding protein C-terminal interacting protein 6 [Cucumis sativus]	-0.321173	-0.479773	0.568023	CF403319	TC57236	-6.84109	2.28608	4.21403
F	1611650_at	TC46952	BAB16432	WRKY transcription factor NtEIG-D48 [Nicotiana tabacum]	-0.68186	0.485885	-0.0347601	CA808599	TC57228	5.61584	-1.19207	-2.91321
F	1622790_at	TC40445	CAA87068	non-photosynthetic ferredoxin [Citrus sinensis]	-2.62512	0.0474809	0.851559	CD718985	TC57224	12.7074	16.5114	-1.90875
J	1621038_at	TC45715	AAA80593	Chlorophyll A\/B binding protein	-0.792361	-0.131718	0.594412	CF372077	TC57214	-4.52004	0.0532542	-5.12035
B	1613830_at	TC47391		No hit	-0.631653	-0.631124	0.77306	CD716184	TC57198	-7.37323	-2.50935	-1.98442
E	1617457_at	TC41352	AAK55661	Unknown protein [Arabidopsis thaliana]"	0.58173	0.0634585	-1.12535	CD012455	TC57185	-4.79988	5.86804	1.59322
E	1616299_at	TC41559	BAA98098	receptor-protein kinase-like protein [Arabidopsis thaliana]	0.416546	0.415907	-1.59451	CB979735	TC57180	-7.40502	5.19782	5.21334
K	1622839_at	TC40348	NP_197638	Esterase\/lipase\/thioesterase family protein [Arabidopsis thaliana]	-0.463094	0.564309	-0.329355	CF373525	TC57163	6.45794	-7.16421	4.57468
C	1614204_at	TC46768	AAS46230	Peroxiredoxin Q [Populus balsamifera subsp. trichocarpa x Populus deltoides]	-0.378737	0.666556	-0.635741	CD801669	TC57142	5.13514	-6.00656	7.87419
B	1618261_at	TC39600	AAM10330	Nitrate/vhlorate transporter	-2.63221	-2.61567	1.41983	CF403474	TC57134	-7.39774	20.5497	20.4707
J	1616797_at	TC40941		No hit	-0.66978	-0.458769	0.717027	CD714913	TC57125	-6.56797	6.54554	4.42866
E	1614395_at	TC42597	NP_181746	Zinc finger (ubiquitin-hydrolase) domain-containing protein [Arabidopsis thaliana]	0.318004	0.232093	-0.788719	CD715548	TC57113	-7.30495	0.0133859	-0.863873
A	1610617_at	TC39356	BAA97184	unknown protein	0.637521	-0.548949	-0.394356	CB916396	TC57091	-1.65709	-3.08871	-7.50604
G	1608022_at	TC48377	AAR11193	9-cis-epoxycarotenoid dioxygenase 1 [Vitis vinifera]	0.520718	-0.0661516	-0.712767	BQ798105	TC57089	-5.25773	-1.31827	-5.59611
H	1611883_at	TC41489	BAB11737	Serine\/threonine protein kinase [Arabidopsis thaliana]	0.397394	-0.77829	0.137262	CB972411	TC57087	3.33767	-6.40431	-0.0304484
J	1618094_at	TC40681	CAB36788	unknown protein [Oryza sativa (japonica cultivar-group)]	-0.57495	-0.350948	0.627254	CB340258	TC57079	-6.57884	3.93283	1.5658
B	1622174_at	TC48498	AAQ65103	Ubiquitin associated protein	-0.454787	-0.34011	0.565988	CB912233	TC57045	-7.0403	5.06184	3.61416
J	1608898_at	TC50818	AAR92244	dynein light chain - like protein	-2.05669	-1.09463	1.19621	CA818027	TC57042	-0.814804	14.3389	9.21483
E	1608734_at	TC49192	AAF26446	Nucleoside transporter	0.477089	0.107415	-0.913837	CB914120	TC57039	-2.88672	12.0409	7.6178
B	1620661_at	TC40431	AAU89768	ZF-HD homeobox protein-like [Solanum tuberosum]	-1.53406	-1.3511	1.17805	CB970699	TC57035	-7.14994	6.28556	5.156
B	1608231_at	TC42615		No hit	-0.861515	-0.828698	0.91578	CB979713	TC57026	-7.39401	2.66053	2.40411
B	1615488_at	TC40810	AAT38695	F-box protein [Solanum demissum]	-0.692234	-1.03285	0.920189	CB346209	TC57018	-6.25676	4.20336	6.7371
F	1607979_at	TC47282	AAD12030	receptor-like protein kinase [Arabidopsis thaliana]	-1.35163	0.744705	-0.100793	BQ797675	TC57016	4.59587	-1.26319	-4.07361
F	1619503_at	TC39914	CAA75723	HCF136 protein [Arabidopsis thaliana]	-0.971194	0.647161	-0.114296	CB345056	TC57009	8.71225	0.708578	-0.62722
L	1608698_at	TC39303	AAK92739	esterase\/lipase\/thioesterase family protein [Arabidopsis thaliana]	-0.140713	0.638015	-0.897697	CF213690	TC57000	-4.09648	-4.4658	1.2089
J	1606900_at	TC45636	CAA63021	30S ribosomal protein S13 [Arabidopsis thaliana]	-0.527959	-0.144112	0.487001	CA816931	TC56999	-5.07467	1.96991	-2.58607
L	1609496_at	TC40436	CAB79759	bHLH transcription factor [Arabidopsis thaliana]	-0.217101	0.928395	-2.07978	CB914077	TC56991	-4.66923	-0.463397	4.2779
L	1619199_at	TC39330	AAD03671	Resistance protein candidate RGC2J [Lactuca sativa]	-0.0491853	0.44939	-0.58196	CB004028	TC56977	-3.28624	-3.30189	3.08208
B	1618095_at	TC40753	CAC80377	glyceraldehyde-3-phosphate dehydrogenase [Capsicum annuum]	-0.411395	-0.441433	0.596173	CF210792	TC56963	-7.37818	4.585	4.98323
J	1614935_at	TC46439	Q9FJ62	Glycerophosphoryl diester phosphodiesterase 1 precursor	-1.1116	-0.260698	0.767685	CB004465	TC56961	-4.00905	2.61018	-3.05242
J	1608603_at	TC41000	BAD18975	phloroglucinol O-methyltransferase [Rosa chinensis var. spontanea]	-0.815062	-0.552523	0.807181	BQ795705	TC56956	-6.13299	8.51657	6.09759
B	1614505_s_at	TC39530	CAA18715	F-box family protein [Arabidopsis thaliana]	-0.443113	-0.596851	0.681007	CB975513	TC56952	-6.91071	4.46198	6.11099
F	1620270_at	TC46486	BAB39887	Unknown protein [Oryza sativa (japonica cultivar-group)]	-1.06537	0.404075	0.261724	CF517547	TC56928	2.84138	1.58525	-7.52445
L	1615512_at	TC40526	CAB89235	unknown protein [Arabidopsis thaliana]"	-0.119014	0.845175	-1.82265	CA815975	TC56922	-5.16509	-1.84795	2.57424
G	1617575_s_at	TC38556	AAS88427	Thioredoxin [Glycine max]	0.65302	-0.183507	-0.870431	CD800130	TC56910	-5.31062	-2.54229	-6.48439
K	1612945_s_at	TC48203	AAL32545	thylakoid lumen 18.3 kDa protein [Arabidopsis thaliana]	-1.20328	0.98739	-0.778141	CF213687	TC56901	8.61526	-6.01938	5.56324
E	1619975_at	TC46015	AAG51800	Receptor protein kinase CLAVATA1 precursor (EC 2.7.1.-).	0.835396	-0.0672827	-1.93667	CF208647	TC56900	-1.83286	11.3819	5.96456
E	1620166_at	TC46368	AAS86391	unknown protein [Oryza sativa (japonica cultivar-group)]"	0.353587	0.159077	-0.72334	CB982324	TC56899	-6.7793	2.9881	0.880189
L	1619946_at	TC40650	AAG52577	unknown protein [Arabidopsis thaliana]"	-0.0360016	0.747926	-1.53421	BQ800369	TC56898	-4.88687	-0.522758	4.02095
G	1612741_at	TC46344	AAG51578	plant viral-response family protein-like [Oryza sativa (japonica cultivar-group)]"	0.722653	-0.262635	-0.953936	CB921630	TC56896	-4.04832	-0.0109071	-5.61385
C	1612273_at	TC45104	AAA18529	Chlorophyll A\/B binding protein	-0.997509	1.07637	-1.35696	BQ799966	TC56895	3.24456	-6.94405	5.14262
J	1616222_at	TC39977	AAK25754	chaperon P13.9 [Castanea sativa]	-0.671898	-0.029283	0.477587	CF414707	TC56891	-3.68481	0.866007	-5.16075
F	1622813_a_at	TC39337	AAL62387	unknown protein [Arabidopsis thaliana]	-0.759433	0.57068	-0.113959	CB348240	TC56890	0.826659	-4.89718	-4.53546
L	1610664_s_at	TC51106	AAC79611	GCN5-related N-acetyltransferase (GNAT) family protein [Arabidopsis thaliana]	-0.19699	0.68687	-0.949411	CF213279	TC56887	-1.4677	-2.95783	4.93439
E	1619741_at	TC47268	AAM21317	Auxin-regulated protein [Populus tremula x Populus tremuloides]	0.584152	0.175795	-1.42951	CB339880	TC56885	-6.97109	0.41554	-1.44746
J	1615322_at	TC41295	AAK97710	unknown protein [Arabidopsis thaliana]	-0.583529	-0.144803	0.514166	CB342395	TC56884	-4.81474	2.18038	-2.65295
L	1609232_at	TC45712	AAL08262	haloacid dehalogenase-like hydrolase family protein [Arabidopsis thaliana]"	0.0299929	0.560767	-0.988678	CA811215	TC56883	-4.7715	-0.588067	4.07503
F	1621572_at	TC41453	NP_566538	Thioesterase family protein [Arabidopsis thaliana]	-1.04478	0.788473	-0.343669	CA811173	TC56881	6.22039	-3.57372	0.228485
G	1614242_at	TC39197	CAE17316	Villin 1 [Nicotiana tabacum]	0.545877	-0.150389	-0.64592	CF211976	TC56880	-1.34162	4.20146	-3.91846
E	1607795_at	TC40408	AAL14629	Growth-on protein GRO10 [Euphorbia esula]	0.406685	0.21146	-0.953148	CF415624	TC56861	-6.49972	7.94718	5.89075
J	1618324_s_at	TC48583	CAA17553	stress enhanced protein 1 (SEP1) [Arabidopsis thaliana]	-0.931604	-0.481467	0.815146	CA816924	TC56858	-3.87672	10.2334	6.09032
E	1608124_at	TC38858	AAM13188	beta-Ig-H3 domain-containing protein \/ fasciclin domain-containing protein [Arabidopsis thaliana]"	0.423922	0.0119755	-0.621277	CF512092	TC56857	-4.99153	1.76378	-2.90369
F	1619427_at	TC41385	BAD46531	Ripening regulated protein [Oryza sativa (japonica cultivar-group)]	-1.08138	0.280624	0.39254	CF515281	TC56849	1.0245	1.74984	-7.53847
L	1609195_at	TC41558	AAC27848	ACT domain-containing protein [Arabidopsis thaliana]"	0.197003	0.330964	-0.747023	CF516972	TC56847	-7.17628	-0.112793	1.22516
E	1620480_at	TC40072	T00776	unknown protein [Arabidopsis thaliana]"	0.717204	0.25085	-2.58988	BQ793426	TC56845	-6.88169	5.37811	3.64652
F	1610008_s_at	TC48890	AAF24814	3-hydroxyisobutyryl-coenzyme A hydrolase, putative	-1.6704	0.463902	0.38578	CF404420	TC56843	7.6655	6.91363	-7.60471
B	1621954_at	TC47474	BAB02504	Seed maturation protein PM28 [Glycine max]	-3.14525	-3.8689	1.49494	CB913338	TC56841	-3.76227	17.9494	20.134
F	1608562_at	TC45378	CAB71293	chloroplast ferredoxin-NADP+ oxidoreductase precursor [Capsicum annuum]	-2.77223	0.910858	-0.038808	CB349150	TC56830	13.5874	9.10312	-2.6731
G	1606934_at	TC42721		No hit	0.828594	-0.547968	-0.888799	CF207477	TC56827	0.743654	2.71618	-6.99488
L	1617163_at	TC45718	NP_201399	Auxin efflux carrier family protein [Arabidopsis thaliana]	0.0939571	0.434981	-0.783853	BQ800616	TC56821	-6.34456	-2.61985	0.40636
E	1614222_at	TC46434	CAA65051	Amino acid permease 6 [Arabidopsis thaliana]	0.735842	0.142173	-2.11364	BQ794729	TC56802	-6.86124	0.340917	-1.75951
E	1609853_at	TC38531	XP_475082	inorganic pyrophosphatase [Oryza sativa (japonica cultivar-group)]	0.415579	0.384452	-1.47072	CB982611	TC56801	-7.39954	2.55258	2.37533
K	1612830_at	TC47306	BAC99541	Ubiquinone oxidoreductase subunit 1 [Oryza sativa (japonica cultivar-group)]	-0.512965	0.669373	-0.496471	CD713678	TC56782	7.31681	-7.67865	6.92613
L	1606646_at	TC46025	AAP40636	cellulose synthase 6 [Populus tremuloides]	0.335454	0.450788	-1.4288	CA812296	TC56773	-7.30127	5.31969	6.05962
E	1617669_at	TC39628	AAL27496	protein kinase-like protein [Oryza sativa (japonica cultivar-group)]"	0.335598	0.291701	-0.960111	CF210717	TC56772	-7.38001	2.93215	2.5414
J	1613405_at	TC40313	BAB39968	peptidyl-prolyl cis-trans isomerase, chloroplast precursor [Oryza sativa (japonica cultivar-group)]	-0.752846	0.0387088	0.464014	CF413625	TC56733	0.250479	4.87686	-4.67655
E	1608094_at	TC46173	AAT39157	cinnamoyl CoA reductase [Oryza sativa (japonica cultivar-group)]	0.424125	0.48096	-1.92923	CF212019	TC56730	-7.39126	4.2189	4.51314
J	1610938_at	TC44877	AAG31326	Serine\/threonine kinase GDBrPK [Vitis vinifera]	-0.59683	-0.0772979	0.476085	CF207580	TC56729	-3.20304	3.32	-3.0876
B	1620101_at	TC47006	BAC79848	SPX (SYG1\/Pho81\/XPR1) domain-containing protein \/ zinc finger (C3HC4-type RING finger) protein-related [Arabidopsis thaliana]	-0.453106	-0.346581	0.568602	CB971892	TC56727	-6.9798	7.14038	5.72092
B	1620307_at	TC39055	AAF13743	Caleosin [Sesamum indicum]	-5.39716	-6.14319	1.56663	CB348708	TC56723	-5.52967	18.1504	19.6472
G	1622043_at	TC44694		No hit	0.818458	-0.293787	-1.24906	CF211984	TC56717	-3.15051	2.05132	-4.50865
B	1615173_at	TC40807	CAA21472	GTP-binding protein GB2 [Arabidopsis thaliana]	-0.330459	-0.488453	0.577178	CF518560	TC56716	-6.7131	3.81547	5.8183
B	1616049_at	TC47236		No hit	-0.491445	-0.414692	0.621532	CD005811	TC56689	-7.37936	-3.23374	-3.66844
B	1618565_at	TC48757	CAC19857	mitochondrial succinate dehydrogenase iron-sulphur subunit [Arabidopsis thaliana]	-5.77624	-6.14906	1.56933	CB980252	TC56681	-6.28231	24.8076	25.5005
D	1617331_at	TC45968	AAD55473	lactoylglutathione lyase family protein \/ glyoxalase I family protein [Arabidopsis thaliana]"	0.0372846	-1.34441	0.598716	CB348070	TC56679	11.2985	-0.167824	16.1885
J	1613423_a_at	TC46102	T02349	unknown [Arabidopsis thaliana]	-0.845154	-0.108321	0.599967	CB969431	TC56675	-3.65035	1.75902	-4.32333
F	1607916_at	TC41416	CAC13982	Magnesium transporter [Arabidopsis thaliana]	-0.693692	0.0962849	0.392552	CF515316	TC56668	-1.55801	1.23528	-6.54969
F	1620325_at	TC48024	AAF23822	Homocysteine S-methyltransferase AtHMT-2 [Arabidopsis thaliana]	-0.87954	0.253677	0.338244	CF512180	TC56667	4.51792	5.10085	-7.54994
J	1619816_at	TC46530	AAK44041	chloroplast 50S ribosomal protein L31 [Arabidopsis thaliana]	-0.758062	-0.111295	0.568473	CA817914	TC56649	0.226461	8.78255	0.517063
F	1613102_s_at	TC38505	CAB56544	phosphoribulokinase [Triticum aestivum]	-4.04389	-0.0540941	0.98271	CA809430	TC56646	6.40029	9.23287	-5.66357
E	1607883_at	TC40952	BAC43228	unknown protein [Arabidopsis thaliana]"	0.361601	0.23843	-0.901201	CB969241	TC56635	-7.30258	-0.6539	-1.55115
E	1609631_at	TC41811		No hit	0.693046	0.140134	-1.82982	CD011615	TC56600	-4.82222	10.3587	7.01551
B	1618259_at	TC49051	AAF07192	Branched-chain amino acid aminotransferase [Solanum tuberosum]	-0.57229	-0.569856	0.725757	BM436271	TC56596	-7.40432	7.46319	7.53033
I	1608885_at	TC50572	XP_479538	VP1\/ABI3 family regulatory protein-like [Oryza sativa (japonica cultivar-group)]	-0.658482	-1.21603	0.953072	CB977031	TC56594	-2.09934	9.7317	14.1162
L	1615216_at	TC46629	CAA40283	37 kD inner envelope membrane polypeptide [Spinacia oleracea]	0.191668	0.352617	-0.783287	CB005624	TC56592	-6.59438	5.58112	7.58004
F	1622360_at	TC40938	BAA11770	nitrilase [Nicotiana tabacum]	-4.07721	0.134186	0.882278	CB981283	TC56587	14.2908	16.6082	-4.74706
L	1606951_at	TC47716	AAR24705	zinc finger (B-box type) family protein [Arabidopsis thaliana]"	0.212485	0.605886	-1.64655	CF513249	TC56585	-6.68237	0.524331	2.84509
L	1617033_at	TC47085	BAD73298	no apical meristem (NAM) protein-like [Oryza sativa (japonica cultivar-group)]	0.345637	0.411544	-1.32489	CF511776	TC56583	-7.39386	-1.2964	-0.981111
L	1609507_s_at	TC42336	AAG50709	Amino acid permease, putative [Arabidopsis thaliana]	0.101576	0.376268	-0.668694	CD801015	TC56580	-6.98662	-4.8096	-2.99373
C	1615938_at	TC45214	CAA52720	beta-5 tubulin [Zea mays]	-0.535482	0.918195	-1.25043	CF208490	TC56576	10.0912	1.02401	15.8508
E	1619965_at	TC41835	AAK76523	RING zinc finger like protein	0.381296	0.133972	-0.736538	BQ800438	TC56574	-6.03943	5.02825	2.02611
F	1615295_at	TC39467	CAG14984	lipid transfer protein GPI-anchored [Cicer arietinum]	-4.81358	0.242449	0.833044	CF373832	TC56573	21.0388	22.8283	-4.37165
K	1609165_at	TC38640	AAL36041	dienelactone hydrolase family protein [Arabidopsis thaliana]	-2.3176	1.30618	-1.61467	CA811197	TC56559	9.83836	-5.81917	6.80507
B	1621565_s_at	TC38967	NP_197938	zinc finger (C3HC4-type RING finger) family protein [Arabidopsis thaliana]	-0.560481	-0.657455	0.755253	CF516181	TC56548	-7.16511	7.1803	8.19629
E	1610798_at	TC45897		No hit	0.454801	0.170973	-0.989682	CD713741	TC56542	-5.61772	8.6924	5.76503
L	1622374_at	TC38862	AAB41124	osmotin-like protein [Lycopersicon esculentum]	0.368748	0.533385	-1.93541	CB920589	TC56535	-7.27701	3.33412	4.22865
E	1607490_at	TC38722	AAC62624	Rac GTPase activating protein 1 [Lotus japonicus]	0.504886	-0.0232418	-0.744271	CF214086	TC56534	-4.16667	3.06629	-2.37615
B	1611173_at	TC41399	AAM08405	Na+\/H+ exchanger 4 [Arabidopsis thaliana]	-2.80227	-3.18714	1.45778	CB979091	TC56521	-5.96154	17.9076	19.2333
L	1613935_at	TC40622	AAL36292	Unknown protein [Arabidopsis thaliana]	-0.122977	0.539302	-0.670153	BQ795856	TC56506	-5.67835	-5.66045	-1.87782
L	1612516_at	TC47080	BAC99050	brassinosteroid receptor [Pisum sativum]	0.302803	0.65793	-2.40626	CB976044	TC56501	-6.71338	7.08327	8.8
B	1614006_at	TC48534		No hit	-0.558622	-0.579708	0.724171	CF510542	TC56498	-7.40129	-0.42527	-0.239171
J	1617249_at	TC48523		No hit	-0.62273	0.0687562	0.380449	CB340566	TC56480	-0.389408	3.06965	-5.94426
E	1621009_s_at	TC45031		No hit	0.641351	0.0947823	-1.42544	CF519017	TC56479	-6.50134	0.730231	-2.00574
E	1622723_at	TC40876	AAR24221	harpin-induced family protein \/ HIN1 family protein \/ harpin-responsive family protein [Arabidopsis thaliana]"	0.534789	0.469422	-2.58455	CB982750	TC56454	-7.38875	6.58616	6.32273
L	1607223_at	TC46555	BAA07734	ascorbate oxidase precursor [Nicotiana tabacum]	0.126305	0.783022	-2.41293	BQ796376	TC56444	-6.93275	-2.41207	-0.413314
B	1621339_at	TC51247	BAB02165	Photomorphogenesis repressor protein-like [Arabidopsis thaliana]	-1.62739	-1.07385	1.13834	CF514970	TC56438	-5.76766	6.99771	3.95727
G	1617232_at	TC48349	AAC62808	Wound-induced protein (GB:X59882) [Arabidopsis thaliana]	1.17912	-1.42453	-1.46166	CD799431	TC56430	-2.99212	-3.29322	-7.67095
F	1613603_at	TC39171	BAA04838	amino acid transporter-like protein 1 [Arabidopsis thaliana]	-3.48035	1.15527	-0.549742	CF211665	TC56421	11.4718	4.90216	-0.902558
F	1613837_at	TC48586	BAA04838	amino acid permease-like protein [Arabidopsis thaliana]	-1.52859	0.965771	-0.514001	CF605759	TC56421	2.46072	-5.00634	-2.71632
C	1617024_at	TC48118	AAQ84169	1-deoxy-D-xylulose 5-phosphate synthase [Pueraria montana var. lobata]	-2.27794	1.40063	-2.7023	CF211973	TC56417	8.70047	-6.95693	10.1354
B	1621850_at	TC46543		No hit	-0.478607	-0.47682	0.645028	CD715357	TC56415	-7.40498	-1.73251	-1.73499
G	1616910_at	TC40259	AAT86042	E-beta-ocimene synthase [Lotus corniculatus var. japonicus]	0.646506	-0.217021	-0.800155	CB968953	TC56408	0.373671	5.72739	-3.78969
G	1621163_at	TC41304	AAT39306	Dihydroflavonol-4-reductase (EC 1.1.1.219)	0.456302	-0.048453	-0.597263	BQ799269	TC56404	-2.97389	4.00675	-2.5272
E	1612217_at	TC46509	AAM16166	fumarylacetoacetate hydrolase-like protein	0.414629	0.283955	-1.15356	BQ797636	TC56398	-6.98356	9.86814	8.65082
F	1610064_at	TC45602	BAA06278	SPF1 protein [Ipomoea batatas]	-2.13716	-0.265165	0.95648	CB341653	TC56397	2.96545	9.03689	-2.00109
K	1616918_s_at	TC38353	AAP83929	Rubisco activase alpha form precursor [Larrea tridentata]	-3.83648	1.48317	-2.89569	CB345541	TC56391	14.3368	-5.74116	12.0245
B	1614910_at	TC40149	CAA61158	SIEP1L protein [Beta vulgaris subsp. vulgaris]	-1.5075	-1.41321	1.18447	CF604623	TC56382	-7.39971	-2.43955	-2.63252
E	1621826_at	TC46462	NP_910375	Shock protein SRC2 [Oryza sativa (japonica cultivar-group)]"	0.539194	0.340726	-1.83421	CB975558	TC56379	-7.28253	1.99878	1.07532
C	1621931_at	TC41867	T08413	phosphatidic acid phosphatase-related \/ PAP2-related [Arabidopsis thaliana]	-0.282215	0.616728	-0.634242	CF210459	TC56366	2.24131	-5.23181	6.08833
E	1611042_at	TC44080	NP_851006	Lipid-binding serum glycoprotein family protein [Arabidopsis thaliana]	0.503617	0.153008	-1.08819	CB348049	TC56352	-6.16038	4.00937	1.03936
F	1613317_at	TC48261	CAB36549	Unknown protein [Arabidopsis thaliana]	-1.46945	0.597588	0.170815	CB340110	TC56345	15.6164	12.1365	-3.35759
C	1619879_s_at	TC38478	CAA85761	H-protein [Flaveria anomala]	-0.274269	0.614038	-0.638022	CB340231	TC56342	-0.698525	-5.81352	2.96854
J	1615292_at	TC41309	AAK76610	Oligopeptidase A [Arabidopsis thaliana]	-0.903739	-0.0668332	0.595283	CF214583	TC56321	-2.99806	1.8664	-4.83726
L	1618049_at	TC46690	AAK38843	Histidine-containing phosphotransfer protein [Catharanthus roseus]	0.201609	0.39787	-0.909257	CB977039	TC56311	-7.05793	-0.618479	1.04599
E	1613776_at	TC42176	AAO14628	transcription factor monopteros (MP)	0.543167	-0.0238169	-0.838551	BQ796788	TC56309	-4.03426	3.70076	-1.78937
F	1620601_at	TC40465	AAP53790	polyprotein [Oryza sativa (japonica cultivar-group)]	-1.32917	0.131383	0.591353	CB970415	TC56263	8.50521	12.2308	-3.7799
F	1618663_s_at	TC42177	AAQ89609	Dirigent protein, putative	-2.66787	0.394059	0.612169	BM436446	TC56222	-5.20088	-2.94794	-6.82877
B	1607821_at	TC47671	NP_565610	YebC-related [Arabidopsis thaliana]	-0.431165	-0.394188	0.582479	CD715230	TC56214	-7.35846	-0.966714	-1.56697
G	1612856_at	TC46236	AAL62388	Tropinone reductase-II (EC 1.1.1.236)	0.568683	-0.163865	-0.679918	BQ793676	TC56205	-2.97961	1.87079	-4.85
F	1618470_at	TC41332	AAG52470	Protein kinase\; 41292-38663 [Arabidopsis thaliana]	-0.665545	0.0889298	0.38512	CD012303	TC56202	-3.86571	-2.20618	-7.2118
I	1618211_at	TC47430	AAC37469	a Lea protein with hydrophobic domain, high pI value (11.6)\; 15kD protein\; putative	-1.73204	-4.82644	1.41345	CB981491	TC56200	2.4373	1.99634	11.2564
B	1619371_at	TC42069	AAM77007	Beta-carotene hydroxylase [Vitis vinifera]	-1.27944	-1.47347	1.1557	CA809340	TC56181	-7.25162	3.03336	4.02236
L	1620683_at	TC41860	XP_476106	thioredoxin [Oryza sativa (japonica cultivar-group)]	-0.0907874	0.696521	-1.18312	CA811381	TC56180	-3.71266	-1.93734	3.88981
K	1609027_at	TC48154	CAE48163	Aldehyde dehydrogenase [Arabidopsis thaliana]	-0.612425	0.771583	-0.64665	CB004353	TC56159	7.00091	-7.65258	7.18263
B	1619134_at	TC46233	JC7299	Transformer-2-like protein - liverwort (Marchantia polymorpha)	-0.58602	-0.615033	0.74924	CB971759	TC56144	-7.40392	-1.78459	-1.67475
B	1613301_at	TC42470	AAK53036	Stem specific protein	-3.71088	-3.80037	1.5119	CF372159	TC56143	-7.20262	27.6359	27.8439
E	1612948_at	TC40906	AAN64153	Protein phosphatase PP1 regulatory subunit [Oryza sativa]"	0.857361	-0.0538813	-2.1524	CF209355	TC56131	0.332022	15.9466	10.6726
G	1618968_at	TC41451	NP_974216	Myb family transcription factor [Arabidopsis thaliana]	0.641182	-0.283882	-0.691954	CA817496	TC56120	-4.71124	-2.72303	-7.01719
K	1613372_at	TC40612	AAF23176	P-glycoprotein [Gossypium hirsutum]	-2.75086	1.20751	-0.883511	CF514636	TC56115	16.2257	5.37464	7.02479
J	1612678_at	TC51669	AAO50638	ABC transporter protein [Arabidopsis thaliana]	-1.32362	-0.397713	0.88081	CF212553	TC56108	-1.4848	8.1085	1.23045
J	1617597_at	TC44874		No hit	-1.32955	-0.600932	0.958121	CF211441	TC56107	-4.98848	4.73205	0.450677
L	1620726_at	TC39980	AAK96798	Auxin-regulated protein [Oryza sativa (japonica cultivar-group)]	-0.078869	0.47416	-0.590546	CB339504	TC56077	-4.58933	-5.19497	-0.0718006
L	1608213_at	TC40865	AAK93686	subtilisin serine protease [Arabidopsis thaliana]	-0.204341	0.793165	-1.32484	CF209965	TC56063	-1.91268	-1.28495	5.91389
C	1611027_at	TC42830	AAD10960	cell wall invertase precursor [Fragaria x ananassa]	-1.26966	1.17809	-1.63278	CB978747	TC56057	1.83393	-7.32335	3.17147
J	1607213_at	TC41347	AAK43924	Axi 1 protein-like protein [Arabidopsis thaliana]	-0.61285	-0.195881	0.558813	CF603642	TC56049	-5.84909	0.227977	-3.46669
L	1611529_at	TC38771	BAB39213	Caffeine synthase [Coffea arabica]	0.299365	0.594399	-1.9459	CF208335	TC56048	-7.27684	2.3497	3.28033
I	1615814_at	TC46331	CAE02009	OJ000223_09.15 [Oryza sativa (japonica cultivar-group)]	-0.613174	-1.71238	1.02934	CB920915	TC56030	-5.55664	-4.39902	-0.320538
E	1619057_at	TC38804	XP_479284	Pyrrolidone carboxyl peptidase-like protein [Oryza sativa (japonica cultivar-group)]	0.480181	0.156941	-1.02867	CD799697	TC56027	-6.11603	4.9845	2.07519
L	1622296_at	TC47104	AAN03468	bZIP transcription factor ATB2 [Glycine max]	0.353616	0.636805	-2.57898	CF514744	TC56010	-6.907	9.64093	10.9172
J	1611725_at	CF414634		No hit	-0.906217	-0.536368	0.829373	CF414634	TC56007	-6.47458	3.43863	0.861506
B	1608429_at	TC45266	AAC17606	F12F1.7 [Arabidopsis thaliana]	-2.23519	-3.00025	1.41285	BQ793090	TC56005	-4.82385	12.0891	14.6594
J	1615605_at	TC45787	CAA04670	39 kDa EF-Hand containing protein [Solanum tuberosum]	-0.831368	-0.389886	0.744001	CF512316	TC56004	-5.02121	6.00787	1.99287
L	1615971_a_at	TC38398		No hit	0.171124	0.400563	-0.851935	CB980630	TC56003	-7.20421	-3.26826	-1.96948
F	1618916_at	TC47266	AAR18402	cysteine synthase [Nicotiana plumbaginifolia]	-0.891116	0.674987	-0.210529	CA808970	TC55999	2.34559	-4.7405	-3.13237
E	1614297_at	TC46197	NP_180094	protein kinase family protein [Arabidopsis thaliana]	0.444973	0.482842	-2.0516	BQ796093	TC55992	-7.39825	7.49512	7.67601
F	1608681_at	TC46531	AAL86353	unknown protein [Arabidopsis thaliana]	-0.872251	0.63028	-0.142671	CA817539	TC55990	5.24634	-2.38775	-2.18039
E	1621706_at	TC46276	NP_173077	Protein kinase family protein [Arabidopsis thaliana]	0.32533	0.191836	-0.725392	CF517374	TC55987	-7.30767	-2.96901	-3.83274
B	1617891_at	CF372536		No hit	-0.569674	-0.563487	0.722086	CF372536	TC55985	-7.40257	2.09517	1.9796
E	1613717_a_at	TC46727	AAM65781	auxin-responsive protein, putative [Arabidopsis thaliana]"	0.575188	0.304821	-1.86321	BQ792292	TC55968	-6.9877	6.39366	4.93409
B	1621397_at	TC39883	AAA79371	aspartate aminotransferase	-0.645956	-0.572214	0.755611	CF208199	TC55957	-7.1876	11.99	11.2329
E	1621620_at	TC47101	AAD55506	unknown protein [Arabidopsis thaliana]"	0.400607	0.0609028	-0.651047	CD009739	TC55949	-5.03335	4.10527	-0.229814
I	1610138_at	TC51542	AAO22709	CBS domain-containing protein [Arabidopsis thaliana]	-0.220069	-0.507047	0.523877	CF404355	TC55947	-6.57851	-3.39405	-0.72498
E	1611342_at	TC48566	AAF99862	Protein kinase [Arabidopsis thaliana]	0.517073	-0.0212511	-0.777015	CB970086	TC55943	-6.10529	-2.06824	-5.30945
B	1610260_at	TC46728	AAK83650	Gamma interferon responsive thiol hydrolase	-0.500603	-0.439242	0.637533	CF215252	TC55942	-7.21107	10.7804	10.0146
C	1606913_at	TC46508	AAR11195	zeaxanthin epoxidase [Vitis vinifera]	-0.851319	1.01465	-1.2334	BQ792407	TC55939	11.8559	-4.80192	14.4842
I	1621210_at	TC40880	AAM63270	putative seed specific protein Bn15D17A [Oryza sativa (japonica cultivar-group)]"	-0.143352	-1.30029	0.691023	CB979564	TC55931	-2.00785	-4.8485	2.79142
L	1609070_a_at	TC51643	BAD21514	unknown protein [Oryza sativa (japonica cultivar-group)]"	0.197919	0.343254	-0.775113	CF372037	TC55926	-7.08626	-0.314905	1.26915
L	1618518_at	TC50911	AAD31397	Ethylene receptor homolog [Lycopersicon esculentum]	0.210234	0.333869	-0.779088	CB342656	TC55908	-7.13723	2.40037	3.73153
J	1621313_at	TC39884	AAK50060	unknown protein [Arabidopsis thaliana]	-2.54034	-0.710424	1.14858	CD716028	TC55898	-0.673959	7.29654	-0.664508
B	1617571_at	TC43730	CAB38428	molybdopterin synthase large subunit [Arabidopsis thaliana]	-0.399513	-0.429714	0.584459	CF211227	TC55858	-7.39436	0.0176662	0.319027
J	1611080_at	TC47757	AAB36543	DnaJ-like protein [Phaseolus vulgaris]	-1.83296	-0.436673	0.985847	CF372804	TC55849	-0.764799	7.13266	-0.795945
I	1610032_at	TC45026	AAD41409	Cytosolic class II low molecular weight heat shock protein [Prunus dulcis]	-0.288257	-1.50706	0.871277	CF405330	TC55826	-6.28244	-6.2459	-3.44391
B	1616691_at	TC46054	NP_567736	phosphatidylserine decarboxylase, putative [Arabidopsis thaliana]	-0.869732	-1.06056	0.980614	CD715631	TC55818	-7.03192	6.0352	7.36972
E	1621542_at	TC38994	AAK68782	RING zinc finger ankyrin protein [Arabidopsis thaliana]	0.544738	0.198212	-1.34384	BQ792328	TC55816	-7.03653	-0.564805	-2.29785
I	1612843_at	TC44266		No hit	-0.239653	-0.674654	0.610293	CF510735	TC55775	-5.7808	-3.08811	0.713567
J	1606660_at	TC48416	AAO00680	Maf family protein [Arabidopsis thaliana]	-1.89599	-0.683917	1.07645	CD004457	TC55746	-4.60687	2.31154	-2.74023
J	1610169_at	TC40692	CAH59421	isochorismatase hydrolase family protein [Arabidopsis thaliana]	-1.6591	-0.583707	1.01158	BQ797205	TC55741	4.61564	17.2344	9.62723
L	1609580_at	TC40600	AAL47445	DNAJ heat shock N-terminal domain-containing protein [Arabidopsis thaliana]	-0.185729	0.791692	-1.35959	CF213100	TC55736	1.11344	3.00159	11.074
E	1608235_at	TC43876	AAC31228	Glycine dehydrogenase [decarboxylating], mitochondrial precursorDE (EC 1.4.4.2)	0.587759	-0.0599446	-0.89489	CF373620	TC55732	-1.60608	7.47062	0.48689
G	1617546_at	TC41734	AAC33962	Acyl-CoA synthetases [Arabidopsis thaliana]	0.646235	-0.454382	-0.504102	CB005059	TC55730	7.36289	7.7657	-7.58092
J	1611085_at	TC41410	AAM61352	unknown [Arabidopsis thaliana]	-2.19313	-0.695118	1.11348	BQ794277	TC55725	1.82722	12.0227	3.80894
C	1610243_at	TC39259	AAG16759	glutathione S-transferase T4 [Lycopersicon esculentum]	-1.59545	1.22978	-1.62694	BM437744	TC55724	18.4732	-7.66635	18.6372
K	1606577_at	TC45467	AAK15070	Fatty acid hydroperoxide lyase [Psidium guajava]	-0.591613	0.720345	-0.537793	CB920120	TC55722	-2.49053	-7.68207	-2.93569
C	1618643_at	TC39913	NP_187604	GDSL-motif lipase\/hydrolase family protein [Arabidopsis thaliana]	-0.400009	0.718833	-0.745899	CF208002	TC55714	3.26109	-5.67415	6.55934
F	1612645_at	TC45631	CAA45153	chloroplast ATP synthase (delta subunit) [Nicotiana tabacum]	-1.19624	0.770801	-0.222008	CB344170	TC55708	5.21919	-2.46845	-2.13328
I	1621949_at	TC43084		No hit	-0.195162	-0.520407	0.515359	CB970083	TC55692	-5.67314	-2.2899	1.60186
I	1620967_at	TC41729	XP_472793	unknown protein [Arabidopsis thaliana]"	0.0169454	-1.19694	0.786539	CF211482	TC55674	-4.99592	-6.65078	-2.38566
K	1607839_at	CF373193	AAN17418	Copia-like retroelement pol polyprotein	-0.347747	0.572928	-0.460666	CF373193	TC55666	-2.15232	-7.59537	-1.54298
F	1607700_at	TC40943	CAB88039	unknown [Arabidopsis thaliana]"	-1.15059	0.105547	0.5594	CB345471	TC55662	1.22076	4.54895	-5.89544
C	1615718_at	TC39820		No hit	-0.260505	0.649543	-0.745326	CD713693	TC55661	-3.52444	-6.36012	-0.381691
B	1610449_at	TC47463	BAB08347	methyl-CpG-binding domain-containing protein [Arabidopsis thaliana]	-2.21038	-2.15733	1.356	BQ800155	TC55649	-7.38356	14.0928	13.8936
C	1611097_at	TC41319	AAK68844	Chorismate mutase, prephenate dehydratase [Arabidopsis thaliana]	-0.807625	0.989572	-1.17435	CB005866	TC55648	5.19393	-6.57736	7.36354
K	1616809_at	TC46492	AAK25860	unknown protein [Arabidopsis thaliana]	-1.12556	0.992353	-0.856612	CD801686	TC55644	12.0878	-6.52097	10.0485
B	1613921_at	TC42611		No hit	-0.856663	-0.919235	0.940341	CD719552	TC55639	-7.30408	9.02133	9.62668
L	1607167_at	TC40346	AAL36396	cellulose synthase catalytic subunit [Arabidopsis thaliana]	0.0932548	0.487771	-0.913354	CF210160	TC55634	-5.1273	1.9046	5.86304
F	1608853_at	TC39190	AAK59530	unknown protein [Arabidopsis thaliana]	-1.71038	0.87256	-0.211711	CF515334	TC55630	2.81821	-2.67983	-4.67704
K	1621921_at	TC40515	XP_468331	ATP-dependent transporter [Oryza sativa (japonica cultivar-group)]	-0.522804	0.545706	-0.244262	CF212189	TC55629	1.30062	-6.70262	-1.80318
E	1606879_at	TC45125	CAC44032	snakin-1 [Solanum tuberosum]	0.302757	0.202065	-0.69863	BQ799030	TC55621	-7.22427	2.24107	1.11968
L	1615633_at	TC46670	CAB62358	Esterase [Arabidopsis thaliana]"	0.0131628	0.758359	-1.74049	CA813996	TC55590	-6.44558	-3.26682	-0.382364
D	1620324_at	TC48466	CAB78010	receptor protein kinase-like protein [Arabidopsis thaliana]	0.119383	-1.34929	0.560741	CB002490	TC55586	-2.68293	-7.13673	-0.791747
E	1608336_at	TC49076	AAF19803	RPS2 protein [Brassica oleracea]	0.602727	0.285171	-1.92763	CB008783	TC55571	-6.84212	5.23345	3.42003
A	1606602_at	TC42802	AAL77670	TPA: flowering time protein\; FRL1 [Arabidopsis thaliana]"	0.583988	-0.524578	-0.311416	BQ792681	TC55565	0.947489	-1.10576	-7.26866
E	1606847_at	TC40734	CAC69340	Pectinmethylesterase inhibitor	0.432649	0.152592	-0.892379	CB968652	TC55552	-6.95344	-0.840598	-2.76866
F	1614953_at	TC39225	AAB23528	Myb oncoprotein homolog {clone 306} [Antirrhinum majus=snapdragons, J1:522, flowers, Peptide, 316 aa]	-1.99388	0.612751	0.286603	CF519173	TC55544	9.93302	7.92583	-6.81076
G	1607029_at	TC42536	CAC34025	neoxanthin cleavage enzyme-like protein	1.0176	-0.572985	-1.72156	CD716868	TC55541	5.23131	12.5088	1.06357
J	1617326_at	TC41317	CAD57844	integral membrane TerC family protein [Arabidopsis thaliana]	-0.663073	-0.205907	0.58638	CF403254	TC55529	-4.14023	4.88099	-0.28151
L	1613353_at	TC46783	AAN65180	mitogen-activated protein kinase 4 [Petroselinum crispum]	-0.11834	0.473071	-0.533885	CA809236	TC55524	3.00078	-0.870683	9.81858
K	1613494_s_at	TC45298	BAA89317	23kDa polypeptide of the oxygen-evolving complex of photosystem II [Cucumis sativus]	-2.82037	1.21408	-0.893005	CA813944	TC55522	12.7234	2.49473	3.81675
C	1607381_at	TC46303	BAD33770	rhodanese-like domain-containing protein [Arabidopsis thaliana]	-0.424984	0.787938	-0.919895	CB973030	TC55512	4.81661	-3.79254	9.29104
J	1607354_at	TC49442	AAK26032	Uridylyl transferases [Arabidopsis thaliana]"	-1.01582	0.00759443	0.58513	CB968898	TC55490	3.40236	9.04958	-2.47662
L	1616863_at	TC41982	AAN03626	BEL1-related homeotic protein 29 [Solanum tuberosum]	-0.103283	0.66306	-1.04201	CD718777	TC55488	-4.52824	-3.50277	1.71081
J	1622011_at	TC45137	AAA84867	ClpP protease [Nicotiana tabacum]	-0.581365	-0.334956	0.621863	CB973350	TC55480	-7.0721	-2.55183	-4.17191
B	1617912_at	TC46573	CAB88361	Unknown protein [Arabidopsis thaliana]	-0.475153	-0.521774	0.663659	CB341484	TC55472	-7.3813	-2.04625	-1.59094
E	1610927_at	TC42109	AAQ89656	long cell-linked locus protein-like [Oryza sativa (japonica cultivar-group)]"	0.758892	-0.0285928	-1.61073	CF415394	TC55469	-4.29107	5.31383	0.396709
K	1613900_at	TC46062	AAK28509	cinnamyl alcohol dehydrogenase [Fragaria x ananassa]	-0.738839	0.767947	-0.518837	BQ792601	TC55466	-0.936286	-7.46729	-2.53219
E	1612322_at	TC40555	CAD56218	Hypothetical protein [Cicer arietinum]	0.367214	0.229622	-0.895363	CB003625	TC55456	-7.14695	2.62021	1.287
E	1612773_at	TC47303	AAK32910	Branched-chain-amino-acid aminotransferase-like protein 1 (Atbcat-DE like).	0.560351	0.116989	-1.18147	CF215183	TC55455	-4.87857	7.70159	3.87351
C	1620461_at	TC45593	CAA52979	phosphate translocator [Nicotiana tabacum]	-0.661102	0.928003	-1.10481	CA818763	TC55453	1.10187	-6.14611	4.20383
L	1609780_at	TC47621	NP_918652	ER6 protein [Oryza sativa (japonica cultivar-group)]	-0.010203	0.507146	-0.771491	CA810742	TC55438	-6.44649	-5.45694	-2.71635
E	1612047_at	CD798841	AAN71935	unknown protein [Arabidopsis thaliana]"	0.436295	0.0506559	-0.710426	CD798841	TC55419	-4.19516	5.86239	0.963353
G	1615590_at	TC42394		No hit	0.534411	-0.148626	-0.622508	CA811170	TC55414	-1.17401	4.31621	-3.94921
B	1621078_at	BQ798476	AAO64025	unknown [Arabidopsis thaliana]	-0.389811	-0.606318	0.659833	BQ798476	TC55413	-5.94769	6.203	8.80641
J	1607698_at	TC46805	AAR88435	NAC domain protein [Lycopersicon esculentum]	-3.22197	-1.62458	1.36094	CF210311	TC55407	-1.00731	12.4716	6.80986
F	1622085_at	TC39114	AAB94598	polyphosphoinositide binding protein Ssh1p [Glycine max]	-0.698282	0.496816	-0.0400833	CB978859	TC55404	2.79588	-3.12402	-4.28209
E	1612373_at	TC49087	CAB44673	unknown [Arabidopsis thaliana]"	0.421813	0.135094	-0.830779	CB981509	TC55402	-6.19721	3.71896	0.76635
E	1613894_at	TC41368	AAD28312	PRLI-interacting factor G [Arabidopsis thaliana]"	0.437967	0.0545809	-0.72083	CB973459	TC55400	-5.46125	2.51429	-1.52959
F	1607067_at	TC47318	AAL69457	zinc finger (C3HC4-type RING finger) family protein [Arabidopsis thaliana]	-1.28138	0.778999	-0.196513	CD718614	TC55389	7.62743	-0.432449	-1.01228
E	1607281_at	TC38753	BAD32834	Small GTP-binding protein Ran [Oryza sativa (japonica cultivar-group)]	0.502911	-0.0463556	-0.702397	CB976932	TC55384	-3.86791	2.97552	-2.79357
C	1620804_at	TC39222	AAN60240	Carboxyl-terminal peptidase [Arabidopsis thaliana]	-0.498674	0.83308	-0.969287	CD797824	TC55382	8.27251	-3.18542	12.3957
K	1621073_at	TC45118	CAD70060	GDP-mannose-3'',5''-epimerase [Oryza sativa (japonica cultivar-group)]	-0.553399	0.584337	-0.287647	CB914439	TC55380	5.19091	-6.16212	1.74857
E	1610751_at	TC41875	CAB88260	unknown protein [Arabidopsis thaliana]"	0.478796	0.451392	-2.06455	CB975385	TC55379	-7.39275	11.4649	11.2918
F	1620618_at	TC39013	AAL61949	APG protein [Arabidopsis thaliana]	-3.4653	1.10969	-0.412223	BQ794587	TC55377	21.6425	15.6807	5.95528
E	1614418_at	TC38893	AAC13695	PTD protein [Populus balsamifera subsp. trichocarpa]	0.672631	0.204144	-1.97698	CF414182	TC55369	-6.94646	2.55226	0.740991
J	1613672_at	TC49233	AAK82560	unknown protein [Arabidopsis thaliana]	-1.92891	-1.13848	1.19102	CD715453	TC55356	-5.85947	4.1245	0.77418
B	1618806_at	TC41329	CAB10455	Triacylglycerol lipase like protein [Arabidopsis thaliana]	-0.28701	-0.534064	0.575113	CB003772	TC55326	-6.16351	1.37854	4.33533
F	1622811_at	TC48079	AAK59583	cytochrome p450 protein [Arabidopsis thaliana]	-0.785728	0.580805	-0.113634	CB006666	TC55322	3.63217	-3.54922	-2.93712
J	1611124_at	TC39567	AAA91063	ethylene-inducible protein	-0.63962	-0.0700209	0.491077	CA818028	TC55308	-3.4574	2.5106	-3.72624
L	1606627_at	TC50926	AAT07554	Per1-like family protein [Arabidopsis thaliana]	-0.113572	0.478642	-0.551582	BQ792075	TC55307	-3.09331	-4.78254	1.8619
L	1615068_at	TC41356	CAB82976	homeodomain protein [Arabidopsis thaliana]	0.0194214	0.744406	-1.68426	CF513427	TC55301	-0.368873	9.83608	15.0276
K	1615829_s_at	TC38576	AAF78757	Aquaporin TIP3 [Vitis berlandieri x Vitis rupestris]	-0.811383	0.942923	-0.977822	CF371656	TC55300	9.63105	-7.17437	10.7468
F	1618871_at	TC47844	CAB37522	Thaumatin-like protein [Arabidopsis thaliana]	-0.978595	0.425291	0.201236	CF510551	TC55284	1.37736	-0.837232	-7.1869
J	1620525_at	TC40477	AAK25759	Ribosomal protein L18a [Castanea sativa]	-0.475094	-0.299795	0.554061	CF415535	TC55282	-7.04055	-0.72276	-2.44785
L	1621899_at	TC48107	AAQ04224	zeta-carotene desaturase ZDS1 [Malus x domestica]	0.161111	0.564829	-1.31244	BQ796169	TC55273	-6.92247	-2.75925	-0.734631
L	1621834_at	TC47817	AAF89579	Phosphatidic acid phosphatase alpha [Vigna unguiculata]	-0.526896	1.00331	-1.73041	BQ794561	TC55271	3.99887	0.944714	11.6309
J	1616506_at	TC40883	AAS76221	unknown protein [Arabidopsis thaliana]	-0.857728	-0.4965	0.798552	CB974803	TC55267	-5.89995	5.42193	2.30017
K	1611306_at	TC40306	CAA50646	putative cytochrome P450	-4.64185	1.52157	-3.49153	CB972831	TC55265	21.7295	-0.645848	18.7925
F	1622598_at	TC45535	CAB88994	CCR4-associated factor 1-like protein [Arabidopsis thaliana]	-0.948196	0.690983	-0.205336	CF372747	TC55261	-2.37461	-6.29497	-5.89398
F	1611274_at	TC39041	CAA52614	malate dehydrogenase (NADP+) [Pisum sativum]	-0.860798	0.585926	-0.0765085	CF208296	TC55259	3.50085	-2.9001	-3.73271
G	1613373_at	TC49239	NP_915167	Formin-like protein AHF1 [Oryza sativa (japonica cultivar-group)]	0.817265	-0.432808	-1.00834	BM437091	TC55249	-3.78741	-1.25599	-6.74252
D	1620425_at	TC43171	AAM64406	senescence-associated protein [Arabidopsis thaliana]	0.0257619	-1.2213	0.756346	CF414994	TC55226	-4.15669	-6.25692	-0.89535
K	1607957_a_at	TC39122	AAL58918	potassium-dependent sodium-calcium exchanger - like protein	-0.594183	0.718075	-0.529917	CB347124	TC55205	2.88976	-7.64805	2.14633
K	1614038_at	TC47465	BAD61099	synaptic glycoprotein SC2 [Oryza sativa (japonica cultivar-group)]	-0.633247	0.781192	-0.651256	CD802457	TC55204	4.69123	-7.68202	4.62557
C	1614409_at	TC45368	AAA33711	chlorophyll binding protein precursor	-1.2889	1.1991	-1.76235	CA817387	TC55189	6.71754	-6.51026	8.79651
C	1607341_at	TC46294	CAB81548	proline-rich protein APG isolog [Cicer arietinum]	-1.31465	1.16411	-1.48588	CB970018	TC55188	13.5518	-7.16653	14.4725
J	1619990_at	TC47124	AAC17993	dehydroquinate dehydratase\/shikimate:NADP oxidoreductase [Lycopersicon esculentum]	-1.09959	-0.176117	0.720953	CB969395	TC55183	-1.04977	6.27788	-1.64682
E	1615370_at	TC49021	AAP55159	Proline and glutamic acid rich nuclear protein [Oryza sativa (japonica cultivar-group)]	0.562076	-0.0414953	-0.857363	CF372878	TC55182	-4.16651	3.48695	-1.89613
I	1610562_at	TC40089	AAK92736	amino acid transporter family protein [Arabidopsis thaliana]"	-0.150077	-1.30664	0.684709	CF514967	TC55174	3.35143	-0.359051	10.3897
G	1618920_at	TC49621	AAL93153	Peroxidase 13 precursor (EC 1.11.1.7) (Atperox P13).	0.717188	-0.246224	-0.96318	CD013695	TC55171	-0.79098	5.45958	-2.95491
I	1614197_at	TC46426	AAL38843	unknown protein [Arabidopsis thaliana]	-0.405963	-1.16347	0.84706	CD721411	TC55168	-2.03085	2.31851	8.56228
B	1609151_at	TC48232	AAD48975	Contains similarity to Pfam family PF00070 - Pyridine nucleotide-disulphide oxidoreductase class-I\; score=26.1, E=0.0008, N=1 [Arabidopsis thaliana]	-1.2115	-0.859253	1.01217	CD004023	TC55146	-6.71618	4.57112	2.48581
J	1615059_at	TC48519	BAD19267	Hematopoietic-specific IL-2 deubiquitinating enzyme [Oryza sativa (japonica cultivar-group)]	-0.583538	-0.361978	0.636522	CF212962	TC55142	-6.99762	-0.4004	-2.22347
E	1619246_at	TC45564		No hit	0.443605	0.0906028	-0.797897	CB008723	TC55124	-4.17855	8.18954	3.81116
J	1621666_at	TC42143	CAB85991	Pod-specific dehydrogenase SAC25 [Brassica napus]	-1.98977	-0.900797	1.14576	CF404585	TC55123	-1.19187	11.7132	5.91284
F	1612337_at	TC46126	AAO50598	unknown protein [Arabidopsis thaliana]	-1.10254	0.665691	-0.0770788	CA817376	TC55117	6.39166	-0.149756	-2.96989
C	1622218_at	TC41490	AAL32765	membrane-associated zinc metalloprotease, putative [Arabidopsis thaliana]	-0.419202	0.765911	-0.857997	CB977317	TC55111	1.89684	-5.53425	5.52078
F	1615927_s_at	TC45141	AAS58496	chloroplast ferredoxin I [Nicotiana tabacum]	-1.08918	0.722544	-0.184619	CB972155	TC55109	4.57317	-2.62086	-2.76783
L	1614825_at	TC46675	CAA45866	3-oxoacyl-[acyl-carrier protein] reductase\; beta-ketoacyl-ACP reductase [Cuphea lanceolata]	-0.0715192	0.513403	-0.687448	CF214450	TC55106	-2.4538	-2.07026	4.85244
E	1610085_at	TC40208	AAF66615	LRR receptor-like protein kinase [Nicotiana tabacum]	0.594443	-0.0581379	-0.917005	CB975535	TC55105	-4.84763	1.51417	-3.33107
J	1608628_at	TC50181	CAA72792	thylakoid lumen rotamase [Spinacia oleracea]	-1.81614	-0.597025	1.03907	CF074739	TC55104	2.89489	14.364	6.49291
G	1618150_at	CF372200	AAF80591	Xyloglucan endotransglycosylase XET2 [Asparagus officinalis]	0.682316	-0.146657	-1.02343	CF372200	TC55095	-5.60044	-1.91917	-5.74781
J	1608952_at	TC41856	AAS80320	thioredoxin protein [Nicotiana benthamiana]	-0.54777	-0.0912749	0.46177	CF414365	TC55078	-4.02718	2.34792	-3.32031
B	1614066_at	TC40480	AAR83862	elicitor-inducible protein EIG-J7 [Capsicum annuum]	-1.05287	-0.664723	0.916234	CF517022	TC55062	-5.47648	8.93207	5.9073
C	1610638_at	TC40132		No hit	-0.457764	0.764193	-0.802219	CD719790	TC55061	-1.35288	-6.98418	0.794485
C	1613834_at	TC38405	AAL61925	unknown protein [Arabidopsis thaliana]	-0.914691	1.10622	-1.65866	BQ797196	TC55052	3.00428	-4.88422	7.01944
E	1616815_at	TC45216	AAA20186	Beta-6 tubulin	0.752775	-0.0582546	-1.49596	BQ799679	TC55048	-1.73801	9.921	3.9191
L	1613710_at	TC46125	BAB08693	PHD finger transcription factor, putative [Arabidopsis thaliana]"	0.250773	0.546145	-1.51467	CF510952	TC55039	-6.55255	5.66559	7.70688
F	1618846_at	TC48238	NP_190091	Unknown protein [Arabidopsis thaliana]	-0.581047	0.452308	-0.0539518	CD011927	TC55038	1.01104	-4.63181	-4.62479
F	1607938_at	TC46722	NP_568077	Haloacid dehalogenase-like hydrolase family protein [Arabidopsis thaliana]	-0.781008	0.473671	0.0418054	CB343740	TC55036	2.98684	-1.86695	-5.23924
J	1621525_at	TC44609	AAO64106	unknown protein [Arabidopsis thaliana]	-0.584387	-0.42759	0.668632	CB342932	TC55035	-6.93879	5.63242	4.02481
F	1615912_at	TC39321	CAA53577	chalcone isomerase [Vitis vinifera]	-2.45148	0.760541	0.167423	CA813921	TC55034	12.7757	9.62722	-4.96374
G	1620512_at	TC46080	AAC99773	Phytochrome-associated protein 2 [Arabidopsis thaliana]	0.945894	-0.359741	-1.76458	CF212300	TC55033	-3.0707	2.43121	-4.19209
J	1607681_at	TC47178	AAF74025	Inorganic phosphate transporter [Nicotiana tabacum]	-3.63473	-1.01638	1.27807	CD802479	TC55022	8.12502	16.881	5.73929
G	1608383_at	TC39795	BAD45475	PS60 [Oryza sativa (japonica cultivar-group)]	0.481731	-0.139205	-0.523748	CF372790	TC55020	1.44236	7.14174	-3.05728
L	1616104_at	TC46740	CAA18855	auxin-regulated protein [Arabidopsis thaliana]	0.199512	0.71068	-2.21682	CB004955	TC55019	-6.3883	4.29312	6.66759
J	1611800_at	TC46623	BAA88985	Ntdin [Nicotiana tabacum]	-3.33713	-0.996833	1.263	CB349572	TC54967	12.3483	22.2308	11.6271
L	1616858_at	TC48970	AAK95295	LEM3 (ligand-effect modulator 3) family protein \/ CDC50 family protein [Arabidopsis thaliana]	-0.160514	0.573222	-0.695603	BQ798567	TC54964	-4.38104	-5.84805	-0.608378
L	1614532_at	TC48413	AAM13111	tetratricopeptide repeat (TPR)-containing protein [Arabidopsis thaliana]"	-0.164759	0.946894	-2.47229	CF211128	TC54961	-1.72843	6.01017	11.4967
F	1611678_at	TC38704	AAK15560	Unknown protein [Arabidopsis thaliana]	-6.13375	1.08599	-0.212693	CF512915	TC54948	24.1696	21.5333	0.891064
I	1610310_at	TC47641	AAO63852	MutT\/nudix family protein [Arabidopsis thaliana]"	-0.181797	-1.33686	0.654667	CF373154	TC54946	2.91097	-0.974468	9.68784
G	1611392_at	TC41556	AAD55651	Jacalin [Arabidopsis thaliana]	0.989281	-0.57678	-1.53807	CF517133	TC54933	-2.88387	0.82158	-5.89035
C	1620850_at	TC38635	AAR20445	leucine zipper protein [Gossypium hirsutum]	-1.87704	1.36207	-2.66911	CB343297	TC54925	14.0566	-2.88588	17.2146
K	1619925_at	TC39841	CAA65048	Zeaxanthin epoxidase [Nicotiana plumbaginifolia]	-0.683703	0.741388	-0.502971	CA813994	TC54923	4.76993	-7.21165	2.82657
L	1610123_at	TC41344	AAL32825	potassium transporter [Arabidopsis thaliana]	-0.258842	0.953053	-2.13115	CB009127	TC54911	-2.78096	1.53265	7.43705
B	1610228_at	TC47390		No hit	-0.991347	-0.945482	0.98385	CB348812	TC54907	-7.3447	9.73084	9.28886
F	1616623_at	TC40931	AAL13047	WRKY transcription factor 71 [Arabidopsis thaliana]	-1.9651	0.596212	0.301162	CD715703	TC54879	10.1231	8.27643	-6.92686
E	1606811_at	TC38736	CAA70144	Shaggy-related protein kinase dzeta (EC 2.7.1.-) (ASK-dzeta).	0.387215	0.142048	-0.764486	BQ797419	TC54878	-5.64729	7.2064	4.06795
L	1607359_s_at	BQ797168	BAB12433	(S)-N-methylcoclaurine-3'-hydroxylase [Coptis japonica]	0.322856	0.373318	-1.13966	BQ797168	TC54875	-7.38369	2.22324	2.61577
J	1615622_at	TC38216	AAU03359	Adenylyl-sulfate reductase [Lycopersicon esculentum]	-0.464477	-0.306577	0.552582	CB339248	TC54874	-7.2994	-2.71853	-3.62424
K	1615010_at	TC39743	AAR24204	unknown protein [Oryza sativa (japonica cultivar-group)]	-1.62815	1.10271	-0.918894	CF406012	TC54864	10.5368	-4.01262	6.13378
J	1622850_at	TC49495	AAB88878	ethylene-forming-enzyme-like dioxygenase [Prunus armeniaca]	-1.99014	-0.525736	1.03821	CB972440	TC54858	9.57141	20.1086	10.3128
B	1617262_at	TC48633	NP_176689	unknown [Hyacinthus orientalis]	-1.39742	-2.21732	1.26625	CB348038	TC54852	-1.75361	12.2053	16.1958
J	1611604_at	TC40709	CAA72432	Alpha-mannosidase precursor [Arabidopsis thaliana]	-0.956032	-0.488259	0.825087	CB916873	TC54851	-6.7789	-1.8451	-4.10765
F	1618901_at	TC44328	AAL66989	E2, ubiquitin-conjugating enzyme [Arabidopsis thaliana]	-1.43773	0.810567	-0.189431	CF214125	TC54835	4.34619	-2.03188	-3.61785
L	1607967_at	TC45387	AAF44336	Alcohol dehydrogenase 7 [Vitis vinifera]	0.335854	0.483441	-1.55724	CB009400	TC54834	-7.33652	0.643956	1.37026
L	1619010_s_at	BQ794765	BAC66695	expansin [Vitis labrusca x Vitis vinifera]	-0.104803	0.72164	-1.24807	BQ794765	TC54832	-6.40099	-4.67038	-1.76299
C	1613691_s_at	TC45105	CAA38025	chlorophyll ab binding protein [Gossypium hirsutum]	-1.16206	1.18569	-1.84476	CF511746	TC54828	5.7415	-4.49549	9.5587
B	1622165_at	TC40687	AAD30865	Seed maturation protein PM31 [Glycine max]	-6.6672	-7.00798	1.57647	CB982340	TC54826	-7.06584	18.5183	19.1299
K	1616437_at	TC40569	AAF17576	2'-hydroxy isoflavone\/dihydroflavonol reductase homolog [Glycine max]	-0.716163	0.677063	-0.335693	CF404467	TC54822	2.88461	-6.2702	-0.71657
K	1622517_at	TC39873	CAC84114	unknown protein [Arabidopsis thaliana]	-1.18887	0.896506	-0.514985	CB970523	TC54809	10.8409	-2.706	5.48951
F	1614747_at	TC38986	AAN71998	Unknown protein [Arabidopsis thaliana]	-0.544933	0.49055	-0.136701	CA809793	TC54805	0.468205	-5.90379	-3.76907
B	1621207_at	TC47562	NP_563902	Thylakoid lumenal protein-related [Arabidopsis thaliana]	-1.03804	-1.01934	1.01412	CB003279	TC54803	-7.4029	8.87371	8.79756
J	1619190_at	TC39661	BAD25090	Alcohol dehydrogenase [Oryza sativa (japonica cultivar-group)]	-0.613836	0.0393194	0.399351	CD720196	TC54797	-4.45858	-1.90508	-6.70208
B	1613352_at	TC48240	AAA50235	cDNA-5-encoded protein	-1.87754	-2.13883	1.32238	CF414548	TC54792	-6.84505	12.2408	13.4085
B	1607324_at	TC49139	CAA72432	Alpha-mannosidase precursor [Arabidopsis thaliana]	-1.69973	-1.18826	1.17206	CD719348	TC54773	-6.85138	1.38985	-0.684452
J	1615846_at	TC39073	BAC99699	Unknown protein [Arabidopsis thaliana]	-1.83669	-0.353172	0.953954	CD009101	TC54771	-5.70866	-1.98283	-5.68755
F	1622302_s_at	TC38326	BAA96365	oxygen evolving enhancer protein 1 precursor [Bruguiera gymnorrhiza]	-3.15579	1.22053	-0.843046	CF207602	TC54765	15.1528	5.98391	4.49152
L	1613486_at	TC45686	AAP21221	MYB transcription factor [Arabidopsis thaliana]"	0.0549306	0.799372	-2.17887	CF215097	TC54762	-1.94361	10.6026	14.8645
L	1608032_at	TC42858	AAM53307	lipase [Arabidopsis thaliana]	0.177338	0.390432	-0.840582	CF512550	TC54755	-6.73946	1.38807	3.55176
J	1607055_at	TC47518	NP_564490	ChaC-like family protein [Arabidopsis thaliana]	-0.725816	-0.285111	0.655046	CB004334	TC54753	-6.69755	-2.96452	-5.27684
E	1615283_at	TC47896	AAL36411	Light harvesting pigment protein [Arabidopsis thaliana]	0.568723	0.137326	-1.26214	CD799238	TC54744	-5.59416	6.20656	2.84783
L	1607482_at	TC38938	CAB86033	glutathione S-transferase [Pisum sativum]	-0.856189	1.13037	-1.9521	CB342115	TC54738	10.2608	2.36891	16.592
D	1608945_at	TC38793	AAA81350	Brassinosteroid-regulated protein	0.0775405	-1.29377	0.620021	BQ793580	TC54729	-0.0818967	-6.04177	3.26662
I	1612470_at	TC48401		No hit	-0.195417	-0.660662	0.579269	CF209821	TC54725	-4.96916	-2.96806	1.75581
I	1616094_at	TC46393	AAA82943	MYB-like transcriptional factor MBF1	-0.765696	-1.92332	1.10312	CF372451	TC54724	-5.05368	-3.12265	1.52016
K	1611580_at	TC39306	AAK92703	rubredoxin family protein [Arabidopsis thaliana]	-1.44269	1.12474	-1.14723	CF209560	TC54713	15.0817	-6.31088	13.2797
K	1619887_at	TC40748	AAL77655	protease like protein	-0.508605	0.509136	-0.194459	CB976758	TC54712	-2.18857	-7.13117	-4.55425
E	1608152_at	TC50368	AAO13090	Delta-6-desaturase [Camellia sinensis]	0.580844	0.0949764	-1.19684	CF414314	TC54701	-4.70391	7.56036	3.53439
E	1617785_at	TC40743	BAA95794	DC1.2 homologue [Nicotiana tabacum]	0.458069	0.168131	-0.992242	CD800122	TC54681	-7.27372	-3.1188	-4.11811
E	1612290_s_at	TC46700	AAS47630	putative transporter [Arabidopsis thaliana]"	0.42121	0.132518	-0.82433	CF414427	TC54676	-6.08281	4.58424	1.58068
L	1608312_at	TC47883	CAF02296	Rho GDP dissociation inhibitor 2 [Medicago truncatula]	0.227645	0.302299	-0.746688	CA809526	TC54672	-7.25032	-0.170834	0.934736
B	1617254_at	TC48088	CAC05446	NAM-like protein [Arabidopsis thaliana]	-1.5355	-1.40819	1.18793	CD800040	TC54670	-7.37257	9.31619	8.98898
F	1622142_at	TC40511	AAV92905	Avr9\/Cf-9 rapidly elicited protein 256 [Nicotiana tabacum]	-2.18936	0.544187	0.403326	CB839449	TC54657	13.1876	12.3	-7.43392
C	1618661_s_at	TC39576	AAR37422	ethylene response factor 4 [Vitis aestivalis]	-1.2823	1.14385	-1.39914	CF518549	TC54653	12.3686	-7.50325	12.8931
J	1607469_at	TC39424	BAB02719	GTPase activating protein-like [Arabidopsis thaliana]	-1.07789	-0.144447	0.697375	CB977637	TC54648	7.07024	16.1052	5.45522
G	1617699_at	TC40567	BAD44683	Trehalose-6-phosphate phosphatase [Arabidopsis thaliana]	0.521371	-0.186248	-0.544155	CD715384	TC54643	-4.82892	-2.9433	-7.06419
E	1621118_s_at	TC38754	AAM12880	small Ras-like GTP-binding protein	0.478948	0.0116408	-0.741368	CD801405	TC54639	-5.0902	2.01253	-2.52185
K	1622416_at	TC38438	AAG29777	Lipid transfer protein 3 precursor [Gossypium hirsutum]	-1.00207	0.869289	-0.569278	CF518913	TC54638	-0.648805	-7.32776	-2.625
B	1607435_at	TC49241		No hit	-0.392385	-0.613717	0.664137	CF513118	TC54624	-6.95255	-1.84504	0.0990306
I	1614903_at	TC39142	AAL36307	Acyl carrier protein [Arabidopsis thaliana]	-0.220388	-0.502703	0.521938	CF213705	TC54599	-6.82182	-4.36404	-2.16736
B	1614528_at	TC42773	NP_568556	unknown protein [Arabidopsis thaliana]	-4.33943	-5.21885	1.54782	CB973367	TC54585	0.7264	26.9191	28.7852
K	1610135_at	TC39855	BAB20860	Cyclin dependent kinase inhibitor [Pisum sativum]	-0.545042	0.680416	-0.489997	BQ794660	TC54578	-2.03038	-7.68651	-2.2871
I	1616841_at	TC48753	CAH59425	Amino acid permease [Plantago major]	-0.203404	-0.60156	0.558229	CF210177	TC54575	-4.84684	-1.27284	3.40882
L	1620864_at	TC45661	BAB01254	centromere protein [Arabidopsis thaliana]	0.149162	0.80393	-2.78365	CF403974	TC54573	-6.33226	3.20548	5.76233
F	1618284_at	TC38803	AAO22558	sedoheptulose-1,7-bisphosphatase precursor [Oryza sativa (indica cultivar-group)]	-2.3501	0.653564	0.299617	CF516397	TC54570	11.9437	9.72418	-6.34135
B	1617445_s_at	TC48352	AAK64512	Hsp70 interacting protein\/thioredoxin chimera [Vitis labrusca]	-0.916687	-0.569371	0.845081	CF517231	TC54568	-5.85119	7.04666	4.10655
L	1616264_at	TC45907	CAB39932	Phosphoribosylanthranilate transferase [Arabidopsis thaliana]	0.280754	0.351063	-0.972365	CB006693	TC54566	-7.39079	-2.5646	-2.20884
L	1620818_at	TC48337	T30828	RNA-directed RNA polymerase - common tobacco	0.107094	0.750328	-2.05428	CF512237	TC54558	-2.75246	10.9149	14.7259
C	1612085_at	TC39229	CAA59409	Protein of photosystem II [Spinacia oleracea]	-0.349631	0.619709	-0.559262	CF413799	TC54542	0.515709	-7.01933	2.50223
K	1608437_s_at	TC45832	AAM98162	unknown protein [Arabidopsis thaliana]	-0.606444	0.685964	-0.445344	CD712894	TC54529	0.0939935	-7.49276	-1.40455
L	1613993_at	TC40362	AAP59426	zinc transporter [Oryza sativa (japonica cultivar-group)]	-0.293285	0.872541	-1.50196	CB342665	TC54525	-1.76705	-1.81295	5.6137
J	1607811_at	TC47349	CAB06698	plastid protein [Arabidopsis thaliana]	-0.601646	0.00788272	0.417401	CF212657	TC54480	1.3111	7.49053	-2.43991
G	1615683_at	TC46496		No hit	0.593715	-0.144617	-0.770406	CB973496	TC54471	-4.61327	-0.389695	-5.42548
E	1620013_at	TC50319	BAD25417	RING zinc finger protein	0.620491	0.0425304	-1.20862	CF373827	TC54462	-3.68786	7.96366	3.07975
G	1621811_at	TC47483	CAB40578	SINA2p [Vitis vinifera]	0.4927	-0.156622	-0.523254	CB341999	TC54448	4.33318	10.171	-1.81287
J	1613465_at	TC39981	NP_177789	Tetratricopeptide repeat (TPR)-containing protein [Arabidopsis thaliana]	-0.48324	-0.348734	0.584345	CF514757	TC54429	-7.21991	-0.36202	-1.57391
L	1615913_at	TC39324	AAM13143	ATP-dependent Clp protease ClpB protein-related [Arabidopsis thaliana]"	0.276757	0.357895	-0.980009	CF213092	TC54426	-7.34145	0.806739	1.50376
E	1612208_at	TC40946	AAL77654	AAA-type ATPase family protein [Arabidopsis thaliana]"	0.498927	-0.0344602	-0.712076	CF608688	TC54410	-3.55326	3.8003	-2.17625
B	1618680_at	TC48218	AAS00040	thylakoid lumenal protein-related [Arabidopsis thaliana]	-1.45412	-1.03592	1.10254	CF513228	TC54399	-5.43172	11.8703	9.291
E	1608888_at	TC45616	AAS46232	methionine sulfoxide reductase (EC 1.8.4.6)	0.393007	0.136663	-0.767306	CF208466	TC54396	-5.37241	7.95993	4.66501
F	1622282_at	TC38807	AAQ09999	fructokinase 2\; S1 self-incompatibility locus-linked 3.16 protein [Petunia integrifolia subsp. inflata]	-2.36804	-0.35078	1.01588	CD712313	TC54393	-0.783326	4.68986	-3.89534
E	1619084_at	TC45262	CAC43238	Calcium binding protein [Sesbania rostrata]	0.527872	0.173973	-1.21746	CA814653	TC54387	-5.98062	6.61749	3.76267
E	1616192_at	TC39280	CAC43565	glucan endo-1,3-beta-glucosidase 1 precursor (EC 3.2.1.39)	0.588556	-0.00121856	-1.00838	CB972848	TC54385	-3.55033	6.10472	0.615015
J	1616669_at	TC47526	XP_468492	dTDP-4-dehydrorhamnose reductase [Oryza sativa (japonica cultivar-group)]	-0.989321	-0.355471	0.777932	CF209174	TC54382	-3.85991	5.70354	0.4291
F	1610959_at	TC42672	BAB10058	Unknown protein [Oryza sativa (japonica cultivar-group)]	-0.898292	0.730178	-0.313594	CD720524	TC54368	4.27798	-4.93651	-0.724062
L	1607507_at	TC47164		No hit	-0.0655108	0.474928	-0.611438	CF415695	TC54364	-5.91644	-6.126	-2.7736
B	1608493_at	TC45342	AAF16869	AF109693_1 allergen-like protein BRSn20 [Sambucus nigra]	-1.09131	-0.789429	0.96502	CF516947	TC54348	-6.75066	5.4133	3.46125
F	1619760_at	TC46930	CAB36806	glycine-rich protein [Arabidopsis thaliana]"	-4.37923	0.411971	0.69728	CF415289	TC54325	27.7138	29.1706	-5.30023
C	1607284_at	TC40589	AAP47023	Bell-like homeodomain protein 3 [Lycopersicon esculentum]	-0.176149	0.520329	-0.555004	CA817023	TC54313	-1.80655	-5.55105	2.25229
F	1620412_at	TC41315	AAB63199	acetyl-CoA carboxylase [Phaseolus vulgaris]	-1.67407	0.926573	-0.347627	CF511306	TC54311	4.42483	-2.97892	-2.58645
F	1619698_at	TC43892	AAM53963	UDP-glucosyltransferase [Stevia rebaudiana]	-2.22253	0.367064	0.58112	CA816208	TC54299	17.9176	19.0859	-6.51791
J	1607953_at	TC45893	AAG13986	60S ribosomal protein L24 [Prunus avium]	-0.658379	-0.304119	0.638281	BQ797508	TC54297	-6.6127	-1.13169	-3.70845
J	1606673_at	TC39440	AAC49902	diadenosine 5',5'''-P1,P4-tetraphosphate hydrolase [Lupinus angustifolius]	-0.952066	-0.524773	0.838379	CB005473	TC54295	-5.32854	7.20716	3.73389
G	1611438_at	TC44223	CAA37847	Heat shock protein [Daucus carota]	0.60355	-0.244723	-0.651607	CF211810	TC54290	-3.92254	-1.84312	-7.00151
L	1607427_at	TC45906	CAE03445	Phosphoribosylanthranilate transferase like protein	0.242662	0.293205	-0.75763	CF213911	TC54287	-7.39139	-1.75678	-1.40853
J	1614411_at	TC40577	CAB89222	unknown protein [Arabidopsis thaliana]	-2.89254	-1.10432	1.26316	CB969082	TC54286	5.61013	17.4101	9.11536
J	1620357_s_at	TC47319	CAB80754	tryptophan synthase alpha 1-like protein [Arabidopsis thaliana]	-0.808554	0.0364406	0.488994	CB971346	TC54281	-0.936351	3.21659	-5.34883
I	1614330_at	TC45058	BAD17177	Williams Beuren syndrome critical region 20A isoform 1 [Oryza sativa (japonica cultivar-group)]	-1.21677	-2.18281	1.23236	CB343702	TC54279	-5.69521	0.205799	3.83098
F	1619011_at	TC48189	AAC99312	fatty acid elongase 3-ketoacyl-CoA synthase 1 [Arabidopsis thaliana]	-3.45765	1.05852	-0.275463	CF208055	TC54275	13.5455	8.41487	-1.7331
F	1617988_at	TC40203	AAK68739	Chloroplast RNA binding protein precursor [Arabidopsis thaliana]	-0.824295	0.215451	0.349564	CA817224	TC54265	2.09439	3.42632	-7.29754
B	1612176_at	TC39436	BAB02717	aldose 1-epimerase-like protein [Arabidopsis thaliana]	-1.49887	-0.985385	1.09834	CF212948	TC54262	-5.74207	8.03706	5.13127
B	1617816_at	TC47374	CAB52451	Unknown protein [Arabidopsis thaliana]	-0.73038	-0.93333	0.905818	CB004209	TC54250	-6.95284	4.53355	6.10688
B	1613467_at	TC46359	CAC16734	arabinogalactan protein [Daucus carota]	-5.88156	-6.27253	1.57051	CF212805	TC54247	-7.01619	16.2479	17.01
C	1615587_at	TC48978	AAB36543	DnaJ-like protein [Phaseolus vulgaris]	-0.194529	0.55051	-0.596104	CF207514	TC54237	-5.25753	-6.93308	-3.15089
J	1621943_at	TC46454	NP_915868	unknown protein [Oryza sativa (japonica cultivar-group)]	-1.15544	-0.245843	0.772096	CB344051	TC54227	1.02524	10.2298	1.8525
B	1612519_at	TC40646		No hit	-0.428991	-0.732065	0.726986	CF369076	TC54226	-6.36737	0.674334	3.44257
E	1609494_at	TC48692	NP_568218	Transcription elongation factor-related [Arabidopsis thaliana]	0.427744	0.132082	-0.839086	CF517165	TC54225	-6.25787	2.89206	-0.0614675
E	1607241_at	TC47746	AAM20451	Potassium transporter [Arabidopsis thaliana]	0.543027	0.1017	-1.08946	CB980618	TC54222	-5.64426	3.83495	0.177674
B	1610582_at	TC50008	NP_568559	exoribonuclease-related [Arabidopsis thaliana]	-0.565733	-0.451373	0.671784	CA818608	TC54218	-7.11782	5.27363	4.01085
E	1620717_at	TC45891	AAM19847	leucine zipper-containing protein	0.439465	0.0598911	-0.733337	BQ799683	TC54217	-3.38309	8.30029	3.22891
E	1608521_at	TC40531	BAC15474	unknown protein [Oryza sativa (japonica cultivar-group)]"	0.659133	0.226054	-1.99289	CA817176	TC54211	-5.69149	10.9817	8.48145
E	1614959_at	TC46568	AAL36357	senescence-associated protein-related [Arabidopsis thaliana]"	0.488751	0.357992	-1.66598	BQ799150	TC54209	-7.17679	8.63364	7.69171
E	1615539_at	TC49445	CAD40551	RNA recognition motif (RRM)-containing protein [Arabidopsis thaliana]"	0.454803	0.131342	-0.904839	CF403537	TC54205	-6.40337	2.10626	-0.699183
K	1619178_at	TC45177	NP_918652	ER6 protein [Oryza sativa (japonica cultivar-group)]	-0.604069	0.703811	-0.487414	CB349106	TC54200	1.26535	-7.5783	0.116281
J	1615675_at	TC40834	BAA89423	allyl alcohol dehydrogenase [Nicotiana tabacum]	-1.15859	-0.149583	0.722938	CB974778	TC54198	4.70228	13.0868	2.66266
K	1615614_at	TC43591	CAB88664	glucosyltransferase [Cicer arietinum]	-0.951689	1.02577	-1.16189	CF405918	TC54197	5.72308	-7.31678	6.85504
J	1617796_at	TC43789	AAO42819	unknown protein [Arabidopsis thaliana]	-0.667699	-0.19713	0.583236	CB981703	TC54187	-4.13824	4.53562	-0.696619
K	1622394_at	TC50815		No hit	-0.719214	0.768549	-0.53739	CF513308	TC54186	-0.495749	-7.5573	-1.77154
F	1621474_at	TC39653	NP_680225	DEAD box RNA helicase (RH3) [Arabidopsis thaliana]	-1.06092	0.299767	0.367068	CF372414	TC54184	-1.9264	-2.12287	-7.6704
J	1613696_at	TC49167	AAM61002	URF 4-related [Arabidopsis thaliana]"	-0.617135	-0.0395101	0.459485	CA817501	TC54178	-4.24435	0.292817	-5.16628
B	1610989_at	CA811091	CAA39709	auxin-induced protein [Nicotiana tabacum]	-1.72609	-1.75074	1.26338	CA811091	TC54173	-7.40384	7.51593	7.59875
L	1609233_at	TC45507	AAO86692	small blue copper protein Bcp1 [Boea crassifolia]	0.241018	0.390296	-0.978489	CF512410	TC54170	-7.23155	-0.410496	0.765809
I	1614552_at	TC40435	CAB71091	aldose 1-epimerase family protein [Arabidopsis thaliana]"	-0.480841	-2.22628	1.04944	CB978862	TC54160	1.33295	-0.297163	9.0163
E	1610250_at	TC41291	AAG52500	unknown protein [Arabidopsis thaliana]"	0.41725	0.413242	-1.58665	CB344696	TC54158	-7.39007	5.1254	4.85458
I	1607674_at	TC46149	CAE12163	expansin-like protein [Quercus robur]	-0.145648	-0.887744	0.637442	CD798066	TC54149	-2.50047	-2.70198	4.28933
K	1620896_at	TC40484	CAA07000	Subtilisin-like protease [Lycopersicon esculentum]	-0.581708	0.707053	-0.51589	BQ798046	TC54134	0.796617	-7.63943	-0.0498046
B	1611871_at	TC45791	AAL71857	dehydroascorbate reductase [Nicotiana tabacum]	-0.832628	-0.893549	0.926156	CF415063	TC54132	-7.34916	8.20387	8.67877
J	1620979_s_at	TC45961	AAK48948	Ribosomal protein L32 [Mercurialis annua]	-0.690504	-0.03397	0.489166	CB339521	TC54131	-4.7579	-1.32522	-6.06282
C	1610182_at	TC47343	BAA96885	cytochrome P450-like [Arabidopsis thaliana]	-1.43495	1.23831	-1.88409	BQ797806	TC54121	12.5784	-5.45862	14.7598
B	1614788_at	TC45479	AAF37268	Dehydrin-like protein [Vitis riparia]	-3.10314	-2.55926	1.4404	BQ792954	TC54112	-5.1185	17.7982	15.8845
F	1620112_at	TC48695	AAR24684	belongs to the SPOU family of rRNA methylases [Arabidopsis thaliana]"	-0.804262	0.281372	0.277384	CA809360	TC54101	2.02082	1.82904	-7.6705
F	1609711_s_at	TC46831	NP_565683	Thioesterase family protein [Arabidopsis thaliana]	-0.773636	0.355098	0.183945	CB349556	TC54087	-1.65881	-3.10699	-7.50132
J	1615935_at	TC45928	AAR20761	unknown protein [Arabidopsis thaliana]	-0.774896	-0.257854	0.659229	CA809247	TC54085	-4.03821	5.28373	0.0987563
K	1615961_at	TC42712	CAA18744	vestitone reductase-related [Arabidopsis thaliana]	-0.894418	0.86442	-0.640641	CB344451	TC54084	11.2318	-6.28255	8.85248
J	1614284_at	TC39696	NP_568487	contains similarity to myosin heavy chain [Arabidopsis thaliana]	-0.589645	-0.0972971	0.486159	CA814492	TC54079	-2.18772	5.79191	-1.13409
E	1607336_at	TC38795	AAL79826	Actin depolymerizing factor [Vitis vinifera]	0.482241	0.317727	-1.48712	BQ800260	TC54075	-7.22792	4.92363	3.92855
E	1606943_at	TC49576	BAD33638	unknown protein [Arabidopsis thaliana]"	0.413822	0.356472	-1.36774	CF510910	TC54072	-7.38307	3.81082	3.45892
E	1613985_at	TC47009	AAL47004	ERD4 protein (ERD4)	0.351569	0.274384	-0.958548	CD714957	TC54053	-7.37588	-2.17685	-2.64972
[truncated: 948 more rows]

## Sheet: Table 23
Affy Probe	Unigene	Putative function	Match reference	Tissues with differential expression	Cluster from tissue-specific expression	Log ratio WD/WW pulp	Log ratio WD/WW skin	Log ratio WD/WW seed	GB ID of used sequence for probe	VVGI5 TC	B value (pulpWD/pulpWW)	B value (SkinWD/SkinWW)	B value (seedWD/seedWW)
1617751_s_at	TC43235	lipoxygenase [Nicotiana attenuata]	AAP83137	PL	L	-1.37238	-1.09772	-0.508685	CA813831	TC71102	-0.38848
1616666_at	TC43397	Mitochondrial carnitine\/acylcarnitine carrier-like protein	CAA07568	PL	G	-1.34078	-0.624621	-0.0370102	CF403684	TC70874	-0.852105
1610821_at	TC38780	Cinnamate-4-hydroxylase [Gossypium arboreum]	AAG10196	SK	K	-0.0409211	1.01151	0.372925	CB971061	TC70715		1.79057
1619257_at	TC45076	Unknown protein	BAD83437	SD		0.751081	0.57838	1.0651	CD799242	TC70629	-1.07978		1.9828
1609390_at	TC43373	sterol 4-alpha-methyl-oxidase [Gossypium arboreum]	AAO13795	PL SK	E	-1.27466	-1.16157	-0.311825	CD798340	TC70578	4.45239	2.71737
1617791_s_at	TC38957	Dehydration-induced protein ERD15 [Lycopersicon esculentum]	AAF75749	SK		0.883008	1.05353	0.454568	CB004910	TC70554	-1.25913	0.0801821
1608720_at	CF403625	No hit		PL	J	1.6431	0.902205	-0.0837904	CF403625	TC70324	4.39266	-1.1343
1613196_at	TC49946	homeodomain protein GhHOX1 [Gossypium hirsutum]	AAM97321	PL	L	-1.20502	-0.986173	-0.674616	CB977146	TC70239	-0.383889
1617186_at	CF415580	plastidic glucose-6-phosphate dehydrogenase [Arabidopsis thaliana]	CAA04696	PL	E	-1.08578	-0.767801	-0.340034	CF415580	TC70119	2.94774	-0.596427
1616145_a_at	TC45020	Low molecular weight heat-shock protein [Nicotiana tabacum]	AAD49336	PL	B	1.49589	0.661649	0.0849058	BQ794473	TC70089	-1.31306
1618665_at	TC43281	No hit	0	PL	G	-1.25675	-1.46647	-0.438413	CD799476	TC70076	-1.30777
1617579_at	TC42679	No hit	0	SK	B	0.5835	1.23422	0.0131774	CD713565	TC70031		-0.286496
1615540_s_at	TC41717	Nitrate transporter NRT1-3 [Glycine max]	BAB19758	SK	J	0.370756	1.45444	-0.648329	BQ796756	TC69915		5.93945
1610363_at	TC50042	ABC transporter [Arabidopsis thaliana]	AAC34225	SK	J	0.200713	2.38643	1.2229	CB979583	TC69843		0.0492925
1618511_at	TC50312	Unknown protein [Arabidopsis thaliana]	BAD28434	PL SK	G	-2.13107	-1.32797	-0.497175	CF404182	TC69735	8.9293	3.00847
1617951_at	TC43658	Nodulin-like protein [Arabidopsis thaliana]	BAB10904	SK	K	0.0331984	-1.10159	-0.00471294	CF210455	TC69690		5.05624
1612981_at	CF606611	No hit		SD	B	-0.553865	-0.503695	-1.51579	CF606611	TC69656			2.43401
1614920_at	TC48913	Potassium transporter HAK2p [Mesembryanthemum crystallinum]	AAK53759	PL		-1.05344	-0.532809	0.391632	BQ796739	TC69644	0.692537
1613267_at	TC46477	small hydrophobic protein [Arabidopsis thaliana]"	0	PL SK	G	-1.09376	-1.02614	0.111125	CB348234	TC69592	5.3069	4.51334
1610206_at	TC39071	Phenylalanine ammonia-lyase [Camellia sinensis]	BAA05643	SK	F	0.0488136	3.10759	1.27101	CF511227	TC69585		1.48517
1622051_at	TC39203	Cyclase family protein [Arabidopsis thaliana]	NP_567979	PL		-1.01412	-0.530396	-0.399304	CB342056	TC69583	0.11345
1610918_at	CD800198	No hit		SD	E	0.531948	0.298503	1.03563	CD800198	TC69447			0.544901
1611789_at	TC43741	Unknown protein	AAB65491	SK		-0.982907	-1.32286	-0.0830557	CB971091	TC69364	-0.0681676	2.73745
1616475_at	TC39793	UDP-glucosyltransferase HRA25 [Phaseolus vulgaris]	AAG25643	SK	F	0.13471	-1.10821	-0.709815	CB971048	TC69259		-0.307085
1619193_at	TC39039	Lustrin A-like [Oryza sativa (japonica cultivar-group)]	BAB86568	PL SK	L	-1.62063	-2.20142	-0.72487	CB009544	TC69211	-0.10949	2.3847
1617618_at	TC39418	No hit	0	SD	L	0.81772	0.852141	1.18932	CD798691	TC69210	1.19667	1.55375	5.05495
1611347_at	TC43710	No hit	0	SD	E	0.601005	0.948774	1.38935	BQ796609	TC69182			0.0637874
1615789_at	TC50287	No hit		SK	C	-0.099042	1.49916	0.144463	BQ795769	TC69114		0.242458
1610372_at	TC46456	unknown protein [Oryza sativa (japonica cultivar-group)]"	AAK62404	PL SK SD	L	1.26906	1.1165	1.55747	CB007734	TC69001	0.0808346	-0.898842	1.56325
1612739_at	BQ799113	Anion exchange family protein [Arabidopsis thaliana]	CAB71887	PL SK	H	-1.17819	-1.01652	-0.688161	BQ799113	TC68987	4.26707	2.69907
1614464_s_at	TC45010	pathogenesis-related protein 10 [Vitis vinifera]	CAC16165	PL	F	1.35573	0.45768	0.29912	BQ797149	TC68949	-1.22156
1615141_at	TC47925	peptide transporter protein [Arabidopsis thaliana]	AAL07109	PL	K	1.29664	0.71836	0.0422518	CB344835	TC68887	-1.05042
1618889_at	TC47199	No hit		SK	F	0.110379	-2.09973	-0.718834	CB981513	TC68840		5.04925
1607971_at	TC39493	Stress enhanced protein 2\; SEP2 [Arabidopsis thaliana]	AAF61626	PL	J	1.33319	0.0875313	-0.445006	CF516939	TC68766	-0.116726
1618132_at	TC49003	nitrate transporter NTL1 [Arabidopsis thaliana]	AAC28086	PL	J	-1.03263	-0.369196	-0.625639	CB976959	TC68753	-0.273966
1615174_s_at	TC39641	Leucoanthocyanidin reductase [Malus x domestica]	AAX12185	SK	F	0.108978	1.69123	-0.111492	CD011073	TC68741		2.21118
1611486_at	TC38318	No hit		PL		1.62247	0.737889	1.47792	CF215343	TC68722	0.15801
1615469_at	TC45874	No hit		SK	C	0.638682	2.05989	0.140867	CB974963	TC68649		0.165005
1617116_s_at	TC43564	Expressed protein [Arabidopsis thaliana]	NP_175604	SK	J	0.283755	2.75202	1.3094	CA817983	TC68602		0.799802
1610537_at	TC47165	Unknown protein	AAF69704	SK		0.451063	1.44814	-0.0334347	CA814264	TC68420		-0.975463
1607620_at	TC42530	NAM-like protein (no apical meristem) [Arabidopsis thaliana]	AAF05865	PL SK	B	1.90618	1.66572	-0.348504	CA817570	TC68401	7.56839	5.91804
1619297_at	TC46880	Unknown protein	AAL86296	PL	B	1.11166	0.905335	0.737729	CF372147	TC68360	-0.736612
1611283_at	TC51524	Calmodulin-binding family protein [Arabidopsis thaliana]	CAE75904	SK	E	-0.60059	-1.08229	0.0640689	CB341968	TC68333		2.16358
1617568_at	TC48408	Unknown protein [Oryza sativa (japonica cultivar-group)]	BAD68083	PL SK	E	-1.12672	-1.3881	0.0795524	CF511076	TC68318	3.54873	5.33513
1606513_s_at	TC46151	Stress related protein [Vitis riparia]	AAD51854	PL SK	B	1.30943	1.19278	-0.267045	CB981864	TC68243	2.95046	2.00972
1606761_s_at	TC48432	No hit	0	SK	K	0.285369	-1.07562	-0.12087	CB350061	TC68058		2.00788
1612190_at	TC49699	Allene oxide synthase [Citrus sinensis]	AAO72741	SK	E	1.09652	1.46348	1.12373	CF512096	TC68015		-0.887345
1617124_at	TC38649	Beta-amylase PCT-BMYI [Solanum tuberosum]	AAK84008	PL	E	-1.12671	-0.0480517	0.0208126	CD715446	TC67979	0.671229
1618312_at	TC48961	Peptide transporter [Arabidopsis thaliana]	AAF18524	PL SK	D	-1.39284	-1.71807	-0.878469	CB976210	TC67823	-0.0500534	1.05515
1619399_s_at	TC38175	No hit		SD		0.938847	0.596344	3.7594	CB914618	TC67774			0.295322
1620792_at	TC40255	No hit		SK		0.057342	1.90475	0.410852	CF605390	TC67735		0.500041
1619762_at	TC49922	Fasciclin-like AGP 11 [Populus alba x Populus tremula]	AAT37954	SD	B	0.0254066	0.146358	-1.03709	CF214586	TC67718			2.01447
1608955_at	TC42834	Alcohol oxidase-related [Arabidopsis thaliana]	CAB81445	PL		-1.29715	-0.836609	-0.810297	CF209812	TC67673	3.9057	-0.57367
1620283_s_at	TC49881	alpha-amylase [Vigna angularis]	BAC76729	SD	B	-0.19583	0.377949	-1.11561	CB916572	TC67671			7.64284
1622760_at	TC47283	Avr9\/Cf-9 rapidly elicited protein 146 [Nicotiana tabacum]	AAG43551	PL SK	G	1.33334	1.40453	1.21208	CD719223	TC67590	-0.576049	0.927686
1611579_at	TC42826	No hit		SK	K	-0.418516	-1.81001	0.269694	CF403165	TC67565		3.07379
1612199_s_at	TC45583	Copper chaperone (CCH)-related [Arabidopsis thaliana]	AAD09507	PL SK		-1.31896	-1.43581	-0.365557	CB349069	TC67533	11.6026	12.5885
1619164_at	TC38630	Dehydration-induced protein RD22-like protein [Gossypium hirsutum]	AAL67991	SK	F	-0.220661	-1.1656	-0.171523	CB344468	TC67471		1.79965
1609989_at	TC41827	No hit		SK	K	0.0590913	-2.08926	-0.254569	CF415187	TC67438		4.06931
1617150_at	TC38813	Expansin [Vitis labrusca x Vitis vinifera]	BAC66694	PL SK	C	-1.32597	-1.23727	-0.83108	BQ792231	TC67357	4.06442	3.48284
1619281_at	TC42942	DNA-directed RNA polymerase 23kD subunit [Arabidopsis thaliana]	AAC78539	SK		-0.831924	-1.02838	-0.437735	CB981270	TC67259		-0.951098
1612095_at	TC42939	B-box zinc finger protein [Arabidopsis thaliana]	AAK96816	SD	J	-0.293794	-0.673727	-1.67413	CB978502	TC67200			4.45551
1620705_a_at	TC49714	Serine carboxypeptidase-II like [Arabidopsis thaliana]	BAB10196	SD	B	-0.788541	-0.917169	-1.16746	CD797845	TC67147		-0.965969	1.12866
1619407_s_at	TC41392	12-oxophytodienoate reductase OPR2 [Arabidopsis thaliana]	AAC78441	SD	J	-0.594524	-0.464729	-1.19186	CA809049	TC67104			3.63948
1615868_at	TC42782	No hit	0	SK	D	0.974055	1.60767	-0.325057	CD797558	TC67083		1.59912
1615166_at	TC40153	Seed maturation protein PM35 [Glycine max]	AAD51623	SD	I	0.489671	0.240418	1.00488	CB917504	TC66916			0.140085
1613827_s_at	TC49341	No hit		PL SK	E	-1.21542	-1.16079	0.110528	CF605160	TC66844	-0.0199148	-0.193716
1614423_at	TC44947	Cinnamoyl CoA reductase [Eucalyptus globulus]	AAM34502	SK		-0.0219788	2.55617	-0.0444574	CF517687	TC66815		7.79154
1616829_at	TC51267	No hit		SD	I	0.726657	0.360416	1.4062	CB349148	TC66814			-0.124058
1622677_at	TC47939	No hit	0	PL	F	1.07146	0.83849	0.0273316	BQ800624	TC66706	-1.1403
1614991_at	TC44501	fiber protein Fb34 [Oryza sativa (japonica cultivar-group)]	BAD29644	PL SK	E	-1.38553	-1.32706	-0.605901	BQ792190	TC66583	1.54423	0.876423
1608791_at	TC46972	Flavonol synthase [Allium cepa]	AAO63023	PL	H	-1.04005	-0.750919	-0.813917	CB978059	TC66577	1.39287	-0.822014
1609355_at	TC46289	dehydrin [Brassica napus]	AAQ74768	PL	B	1.79953	2.22383	0.260476	BM436721	TC66555	-1.39575
1606963_at	TC49321	No hit	0	PL	J	1.35783	0.579405	0.417701	CF517935	TC66554	1.16324
1619263_at	TC38220	Probable cytochrome P450 monooxygenase - maize (fragment)	T02955	PL	J	1.4296	0.77417	0.228628	CA814227	TC66336	3.85692
1615147_at	TC40334	No hit	0	SK	I	0.823571	1.32155	0.396181	CB981835	TC66212	-1.16078	3.40065
1621732_at	TC47212	amino acid transporter family protein [Arabidopsis thaliana]	BAA95749	PL	K	-1.01111	-0.393677	-0.0214719	CA817061	TC66195	0.422465
1617572_at	TC42190	RING finger protein [Arabidopsis thaliana]	CAB71076	PL	E	-1.98146	-0.287064	0.0700715	CB918599	TC66046	6.55881
1609307_at	TC44994	4-coumarate:CoA ligase 1 [Populus balsamifera subsp. trichocarpa x Populus deltoides]	AAC39366	SK	F	0.1876	2.51682	1.09873	CD715818	TC66040		1.68692
1622822_at	TC45189	Aquaporin [Ricinus communis]	CAE53881	PL SK		-1.70241	-2.12047	-0.492675	CF519123	TC66009	2.40628	4.63229
1620744_at	TC45453	Plastocyanin precursor - garden pea	CAA32121	SD	F	-0.583415	-0.924391	-1.30821	CF403966	TC65998		0.446416	3.33995
1617085_at	TC51355	Myosin heavy chain [imported] - Arabidopsis thaliana	F84730	PL	L	1.82702	0.570172	0.57453	CF511961	TC65988	-0.455893
1608078_s_at	TC38201	Albumin precursor [Vitis vinifera]	AAP31046	SD	B	0.0533479	-0.0711342	2.2305	CB346850	TC65957			15.9716
1613845_at	TC39957	No hit		SK	J	0.994482	1.20924	0.00205491	BQ796489	TC65948	-1.126	1.11951
1607842_at	TC41836	Germin-like protein [Pisum sativum]	CAC34417	SD	I	0.201878	0.177605	1.21861	CB980376	TC65887			0.68234
1613141_at	TC43527	NAM (no apical meristem)-like protein [Arabidopsis thaliana]	AAD22369	SK	K	0.0730372	2.51918	0.314085	CF518362	TC65842		2.44992
1620061_s_at	TC44968	No hit		PL SK	J	1.75877	1.5648	0.95311	CF214288	TC65682	6.17986	5.14253
1611285_s_at	CA809190	WRKY transcription factor 11 (WRKY11)	CAE03880	SK	J	0.262899	1.15179	0.810405	CA809190	TC65678		-0.904312
1612956_at	TC48662	Receptor protein kinase-like protein [Arabidopsis thaliana]	AAL91629	PL SK	E	-1.49426	-2.50175	-1.02176	CF511603	TC65638	2.05212	7.87625
1622843_s_at	TC46687	No hit		SK		-0.554399	-1.14584	-0.389504	CF212102	TC65557		-0.0993021
1619903_at	TC38499	photosystem I light-harvesting chlorophyll a\/b-binding protein [Nicotiana tabacum]	CAA45523	SK	C	-0.112295	-1.15622	-0.0802308	CD720479	TC65556		-0.122804
1620702_a_at	TC51611	phosphatase [Phaseolus vulgaris]	CAD57681	PL SK	D	1.26404	2.12874	0.623346	CF518993	TC65481	-0.652175	4.6771
1614358_at	TC40342	TMKL1 [Arabidopsis thaliana]	CAA51385	SK	L	-0.955672	-1.35896	0.0272045	CF210163	TC65468	0.410993	3.86482
1621767_at	TC51276	Branched-chain amino acid aminotransferase-like protein [Cicer arietinum]	CAD70620	PL	E	-1.18051	-0.912198	-0.195279	CB978804	TC65417	4.51331	1.68965
1622669_at	TC44787	Unknown protein	BAB02739	SD		-0.238717	0.146332	1.08649	CF214219	TC65356			2.45016
1620491_at	TC45025	Unknow protein [Oryza sativa (japonica cultivar-group)]	AAS98481	PL	K	1.40616	-0.328981	0.26676	CD800015	TC65346
1616695_s_at	TC38581	thaumatin [Vitis riparia]	AAD55090	PL	J	2.27543	1.30418	-0.630813	BQ795049	TC65330	0.559512
1621292_at	TC42289	Stress enhanced protein 2\; SEP2 [Arabidopsis thaliana]	AAF61626	PL	J	1.11145	0.310143	0.112579	CF517472	TC65318	4.53711
1614543_a_at	TC42289	Stress enhanced protein 2\; SEP2 [Arabidopsis thaliana]	AAF61626	PL	J	1.21671	0.0184459	-0.420154	CF517472	TC65318	-0.32741
1607645_at	TC38776	pathogenesis related protein [Oryza sativa (japonica cultivar-group)]	AAD38290	SD	B	0.178784	-0.151053	-1.95667	CA817594	TC65292			3.57774
1610394_at	TC46997	Ferritin [Glycine max]	BAB64536	PL		1.33038	0.747001	0.689522	CA816120	TC65168	2.02831
1621530_at	TC49289	Group 4 late embryogenesis-abundant protein	AAA18542	PL	L	-2.19312	-0.6526	0.996107	CF403816	TC65080	8.5566
1613636_at	TC47234	Major cherry allergen Pru av 1.0202 [Prunus avium]	AAS47036	SK	C	-0.462127	-2.40412	0.197855	CD802429	TC65039		4.46309
1620192_at	TC41870	unknown [Arabidopsis thaliana]	AAM61672	PL	J	1.10808	0.267105	0.359378	CA818412	TC65025	-0.379716
1612536_s_at	TC47888	No hit		SK	L	-1.07409	-1.7487	0.0433374	BQ794806	TC64960		0.63716
1621914_s_at	TC45584	Copper chaperone (CCH)-related [Arabidopsis thaliana]	AAK26037	PL SK	B	-1.51141	-1.54428	-0.461242	CF216047	TC64886	9.68394	9.97618
1608393_at	TC39677	ADP-glucose pyrophosphorylase large subunit 1 [Citrullus lanatus]	AAB91467	SK		-0.0460089	1.0727	0.0534215	CF403620	TC64860		0.322001
1610648_s_at	TC42825	Unknown protein	BAD09388	SK		0.102271	1.38399	0.132662	CB343030	TC64745		5.59975
1619436_at	TC48907	Glutaredoxin-like protein [Arabidopsis thaliana]	CAB87666	PL SK		1.20827	1.2	0.340915	CF372293	TC64726	3.36236	3.75499
1618666_at	TC42873	Leucine-rich repeat family protein [Arabidopsis thaliana]	AAL38700	PL	E	-1.28433	-0.241506	0.329358	CF609058	TC64724	0.920094
1612783_at	TC39158	No hit		PL SK	J	1.5384	1.84235	0.632428	CF414320	TC64720	1.55913	2.65999
1621728_at	TC44676	Hydroxycinnamoyl transferase [Nicotiana tabacum]	CAD47830	SK		0.279836	2.30777	0.0503323	CF211978	TC64616		6.78101
1606568_at	TC49598	F-box containing protein ORE9 (ORE9)	AAK97303	SK	G	0.719905	1.07773	0.280169	CF513503	TC64584		0.813528
1606901_at	TC45926	No hit	0	PL SK	J	2.05602	1.93276	1.2883	CF518860	TC64566	0.939248	0.885485
1606625_at	TC47573	class IV chitinase [Vitis vinifera]	AAM95447	SK	L	-0.775108	-1.24235	0.427273	CF603972	TC64563		2.82751
1616717_at	TC47591	aux\/IAA protein [Populus tremula x Populus tremuloides]	CAC84712	SK	K	-0.36759	-1.94283	-1.08018	CB980622	TC64438		1.00393
1616487_at	TC48571	Regulator of gene silencing [Nicotiana tabacum]	AAK11255	SK	I	0.784602	1.24112	0.994788	CA811061	TC64370		1.65718
1620959_s_at	TC48485	Myb-relared transcription factor VvMYBA2 [Vitis vinifera]	BAD18978	PL	K	2.46749	0.0112229	0.701936	CB915151	TC64356	3.87504
1615083_at	TC47722	DOF zinc finger like protein	CAC36939	PL	E	1.00088	0.565834	0.196575	CB914242	TC64354	0.0147642
1607475_s_at	TC42415	Caffeic acid O-methyltransferase [Capsicum annuum]	AAG43822	PL SK	J	1.29698	1.35691	-0.512184	CD012393	TC64352	9.09144	9.48617
1606801_at	TC47843	No hit		SK	L	0.124715	-1.2785	-0.176976	CB920387	TC64324		2.15855
1618557_at	TC48552	Oligopeptide transporter-like protein [Arabidopsis thaliana]	CAB77565	PL		-1.08069	-0.218274	0.135972	CF211433	TC64261	1.91202
1607369_at	TC51511	Peptidyl-prolyl cis-trans isomerase cyclophilin-type family protein [Arabidopsis thaliana]	NP_564267	SD		-0.437276	-0.465535	-1.14076	CF213621	TC64229			5.48373
1614426_at	TC42884	Brassinosteroid-regulated protein	AAA81350	SD	I	-0.513587	-0.0278335	-1.17045	CD801116	TC64184			-0.06912
1613586_at	TC46870	FAD-binding domain-containing protein [Arabidopsis thaliana]	NP_193815	PL SK	J	1.25366	1.76135	-0.303333	CF513392	TC64174	0.401026	3.57458
1616958_s_at	TC48257	No hit	0	SK	C	-0.121117	-1.07217	0.0477244	CF371819	TC63784		8.04786
1614502_at	TC48072	Ferulate 5-hydroxylase [Camptotheca acuminata]	AAT39511	SK		2.38526	2.82494	2.51787	CF213530	TC63764		0.0336503
1611081_a_at	TC47230	polygalacturonase [Arabidopsis thaliana]	CAA23048	SK	L	-0.844151	-1.16617	-0.950886	BQ799201	TC63732		0.308458
1608207_at	TC39409	Aldehyde dehydrogenase 1 precursor [Lotus corniculatus]	AAO72532	PL		-1.46928	-0.631589	-0.0818292	CB343787	TC63660	4.1068
1607972_s_at	TC47796	Aldehyde dehydrogenase family protein [Arabidopsis thaliana]	NP_195348	PL	F	-1.32707	-0.641293	-0.794161	CF608629	TC63600	4.98467		0.0036153
1609484_at	TC41419	Basic-helix-loop-helix transcription factor [Oryza sativa (japonica cultivar-group)]	XP_467243	PL	G	-1.3399	-0.0220891	0.0105298	CF415181	TC63517	4.56518
1619400_at	TC47432	Sodium\/calcium exchanger family protein \/ calcium-binding EF hand family protein [Arabidopsis thaliana]	AAK32813	PL	E	-1.23282	-0.835691	-0.200253	CF603647	TC63497	0.607535
1614189_at	TC47473	Flowering locus T [Populus nigra]	BAD01561	PL	G	-1.22102	-0.702089	0.17977	CD800927	TC63482	-0.659619
1613513_at	TC41812	Alanine aminotransferase [Arabidopsis thaliana]	AAL08235	PL SK	I	2.14068	1.5329	0.0583614	CD798357	TC63272	7.50919	3.92523
1608962_s_at	TC50695	Alliinase\; 99695-97270 [Arabidopsis thaliana]	AAO63403	SK	E	-1.6379	-3.05429	-1.13933	CB980406	TC63258		0.699999
1620134_at	TC40580	amino acid transporter family protein [Arabidopsis thaliana]	CAB87419	PL	J	1.18697	0.104409	-0.544169	CF513480	TC63254	1.07071
1609591_at	TC40686	Auxin-induced protein 10A5.	AAO63268	SD	E	0.41509	0.64586	1.15929	CD799271	TC63193			3.17229
1613811_a_at	TC45134	VVTL1 [Vitis vinifera]	AAB61590	SK	B	-0.286559	1.1086	0.136918	CB920849	TC63167		-1.1863
1620276_at	TC39933	Embryo-abundant protein [Arabidopsis thaliana]	AAL62359	SK	B	0.823233	1.95281	-0.462104	CF605672	TC63106		6.67755
1613152_at	TC47399	Anthranilate N-hydroxycinnamoyl\/benzoyltransferase from Dianthus caryophyllus. [Arabidopsis thaliana]	T02368	SK	C	0.176104	-2.13017	-0.256082	CB346267	TC63078		9.81041
1618859_at	TC41259	No hit		PL		1.62434	0.608874	0.28361	CF512679	TC62977	-0.703352
1618266_at	TC38976	Calmodulin-binding protein-related [Arabidopsis thaliana]	NP_181414	PL SK	E	1.44939	1.33029	0.57416	CF609877	TC62929	-0.791968	-0.910462
1612338_at	TC49937	Alliin lyase [Arabidopsis thaliana]	AAO63403	PL SK	E	-1.96566	-3.16665	-0.439416	CB983154	TC62912	-0.138832	2.07257
1608194_at	TC45749	Unknown protein	AAL85020	SK		-0.509666	-1.04425	-0.413936	CF511240	TC62904		-0.955095
1608026_at	TC41261	Germin-like protein [Arabidopsis thaliana]	BAB10833	PL SK	B	2.31465	3.26009	-0.195622	CB982380	TC62884	-0.435778	1.40861
1618763_at	TC40814	Common plant regulatory factor 6 [Petroselinum crispum]	CAC00657	SK	F	-0.0558181	-1.13284	-0.394111	CF609703	TC62840		0.921295
1609301_at	TC39939	Glycolate oxidase [Arabidopsis thaliana]	AAO22568	SD		-0.986722	-0.600535	-1.04821	CD800682	TC62810	-0.774589
1609321_at	TC40499	Anionic peroxidase	AAA98491	PL SK	F	2.35306	1.76486	0.00361156	CA817974	TC62793	1.32316	-0.819005
1612892_at	TC48134	membrane protein [Arabidopsis thaliana]	AAD12695	PL	B	1.16659	0.836464	0.064248	CD713671	TC62722	-1.3643
1614332_s_at	TC46074	ZPT2-14 [Petunia x hybrida]	BAA21923	SK	I	0.601554	1.47612	0.152217	CA814568	TC62707		7.39829
1613939_at	TC46794	Non-cell-autonomous protein pathway2\; plasmodesmal receptor [Nicotiana tabacum]	AAL09398	SK	C	-0.155849	1.0411	0.445576	CF605188	TC62616		5.67294
1614361_at	TC40639	Peroxidase [Arabidopsis thaliana]	AAO42057	PL SK		-1.88148	-1.31011	-0.787346	CD799499	TC62591	5.03139	0.519993
1608511_at	TC41585	Ethylene response factor 5 [Vitis aestivalis]	AAR37423	PL	F	1.85393	1.29031	1.38619	CB342877	TC62587	0.746441
1613542_at	TC48824	Caffeic acid O-methyltransferase [Rosa chinensis var. spontanea]	BAC78827	SD	B	-0.0105197	0.098902	-1.18309	CF209028	TC62584			0.902095
1607814_at	TC40483	Unknown protein [Arabidopsis thaliana]	NP_974698	PL	G	-1.55733	-0.856028	-0.172266	CB346232	TC62519	8.49727	1.55536
1615318_at	TC47109	Potassium transporter-like protein [Arabidopsis thaliana]	CAB40777	SK	F	0.761298	2.14755	-0.638243	CF405245	TC62379		7.07731
1611452_at	TC47414	Arbutin synthase [Rauvolfia serpentina]	CAC35167	SK		0.097893	1.91464	0.638204	CD801850	TC62369		4.12944
1610600_at	TC44224	Seed specific protein Bn15D18B [Brassica napus]	AAP37971	SK	L	0.660795	1.21	1.06573	CA813949	TC62328		-0.905205
1621903_at	TC39210	Integral membrane family protein [Arabidopsis thaliana]	AAG41466	PL	J	1.17461	0.944736	-0.485073	CF404558	TC62294	6.17288	3.54969
1606639_at	TC40127	homeodomain protein GhHOX1 [Gossypium hirsutum]	AAM97321	PL	L	-1.18046	-0.905757	-0.85045	CB977223	TC62190	0.103807
1613896_at	TC46725	Nitrate transporter NRT1-2 [Glycine max]	BAB19757	SK	C	0.0309276	1.98503	0.997494	CA818837	TC62182		1.84544
1609808_at	TC46667	Galactinol synthase [Brassica napus]	AAD26116	PL	B	1.79071	1.44973	-0.491636	CB349851	TC62106	-0.599792
1622369_at	TC39248	germin-like protein [Ananas comosus]	AAM28275	SK	B	0.11616	1.35238	0.00882418	CB342790	TC62087		3.3733
1622328_at	TC40279	Unknown [Arabidopsis thaliana]	CAB41108	SK	G	-1.18507	-1.04714	-0.750608	BQ792670	TC62083
1617704_at	TC39417	polyneuridine aldehyde esterase, ethylene induced bind salicylic acid [Rauvolfia serpentina]	CAB62473	PL SK	B	-2.11367	-3.06687	-1.07115	CB914633	TC62049	-0.0757681	1.92742
1614520_s_at	TC45204	Unknown protein [Medicago sativa]	CAB02653	PL SK	F	-1.29309	-1.63354	0.0080755	BQ794149	TC62003	0.082205	3.16387
1620129_at	TC49608	No hit		PL		1.44489	1.24904	0.794518	CA817319	TC61982	-0.496305
1618991_s_at	TC44919	Isoflavone reductase related protein [Pyrus communis]	AAC24001	PL SK	E	-1.12888	-1.22826	-0.162951	BQ794840	TC61955	-1.02038	-1.01247
1608650_at	TC47392	Amine oxidase [Canavalia lineata]	AAD49420	PL SK	I	-3.12303	-1.54555	-0.822907	CB976140	TC61928	7.12022	-0.538909
1613647_at	TC46736	Cupin [Oryza sativa (japonica cultivar-group)]	AAT47457	SK		0.520003	1.03052	0.314126	CF212302	TC61797		-1.06419
1614598_at	TC38463	Chlorophyll a\/b binding protein CP29 [Vigna radiata]	AAD27878	SK	F	-0.541777	-1.12163	0.0834034	CF373065	TC61762		-0.938058
1611013_at	TC48303	Zinc finger protein ID1 [Oryza sativa (japonica cultivar-group)]	XP_466369	SK		0.576944	1.29271	0.294361	CF518927	TC61748		-0.244582
1622543_at	TC48546	Aldehyde dehydrogenase 1 precursor [Lotus corniculatus]	AAO72532	PL		-1.62145	-0.626965	-0.293385	CB977855	TC61696	2.8459
1607193_at	TC49428	Alternative oxidase 1b [Lycopersicon esculentum]	AAK58483	SK	J	0.305233	1.32304	0.741911	BQ796845	TC61685		-0.333047
1622372_s_at	TC38390	unknown protein [Arabidopsis thaliana]	AAK59486	PL SK	B	1.67177	1.50401	-0.525849	CA818126	TC61679	1.78938	0.529909
1611614_at	TC48358	Na+\/H+ antiporter-like protein [Arabidopsis thaliana]	BAB11467	PL	E	-1.43344	-1.23964	-0.265495	CB978170	TC61620	-0.444388
1612748_at	TC41182	4-alpha-glucanotransferase precursor [Solanum tuberosum]"	0	PL	L	-1.08488	-0.976679	-0.448948	BQ800495	TC61362	4.02604	2.77736
1616312_at	TC39052	TPA: putative phytosulfokine peptide precursor [Solanum tuberosum]	DAA00293	SD	F	0.100284	0.0145917	-1.02653	CD720049	TC61028			0.331798
1607017_at	TC50934	unknown protein [Arabidopsis thaliana]	NP_850693	SK	F	-0.766314	-1.53723	-0.50967	CA816965	TC61018		3.57233
1609129_s_at	TC45585	Copper chaperone (CCH)-related [Arabidopsis thaliana]	AAD09507	PL SK	B	-1.82423	-1.74249	-0.511399	CB974165	TC61010	7.20418	6.50751
1610004_at	TC39665	protein anti-phosphatase pepino (pep)	CAE01738	SK	F	-0.0597413	-1.01607	-0.22166	CB968653	TC60947		2.65807
1617428_at	TC38629	glyceraldehyde-3-phosphate dehydrogenase B subunit	AAA84543	PL	K	-1.12418	-0.493352	-0.546463	CB344473	TC60916	0.0710575
1614207_at	TC39258	Asparagine synthetase [Helianthus annuus]	AAF74755	PL	I	-2.15758	-0.853402	0.3537	CB976747	TC60832	3.09346
1621201_at	TC41864	Auxin-responsive protein-related [Arabidopsis thaliana]	BAB02503	PL SK SD	L	-2.5245	-1.90211	-1.9542	BQ794760	TC60790	3.40887	0.948252	1.29954
1611613_at	TC45440	Vacuolar invertase 1, GIN1 [Vitis vinifera=grape berries, Sultana, berries, Peptide, 642 aa]	AAB47171	PL		-1.45328	-0.407371	-0.0206487	BQ796771	TC60693	8.0407
1610679_at	TC39294	LOB domain protein 39 \/ lateral organ boundaries domain protein 39 (LBD39) [Arabidopsis thaliana]	CAB38293	PL SK	B	-1.10953	-1.14221	-0.764086	CF604560	TC60668	-0.706683	-0.737662
1619916_s_at	TC44117	Beta-1,3-glucanase [Vitis riparia]	AAR06588	SK	B	0.10855	1.01328	-0.790995	CD715143	TC60651		2.36771	0.0177963
1616581_at	TC42554	phytochrome-interacting factor 4 (PIF4) \/ basic helix-loop-helix protein 9 (bHLH9) \/ short under red-light 2 (SRL2) [Arabidopsis thaliana]	NP_850381	PL	L	-1.18579	-0.648753	-0.612957	CF518691	TC60650	0.319197
1613947_at	TC41547	Phosphatidylglycerol specific phospholipase C [Arabidopsis thaliana]	AAN13002	SK		0.659505	1.21747	0.0526619	CF605643	TC60624		2.8694
1614687_at	TC41805	No hit		PL SK SD	L	1.51099	1.47716	1.47207	CF513596	TC60566	1.40936	1.72132	1.20981
1618551_at	TC46143	flavonol synthase [Vitis vinifera]	AAP86222	SK	C	-0.746058	1.3515	-0.305278	CF372975	TC60553	-1.29915	4.40885
1614444_at	TC40780	PrMC3 [Oryza sativa (japonica cultivar-group)]	BAD38548	PL SD		-1.20991	-0.508427	-1.10356	CF517160	TC60506	5.15794		3.68546
1622414_at	TC45582	Gibberellin 20 oxidoreductase	AAT77035	PL SK	I	1.82252	1.69864	0.116836	BQ796276	TC60430	2.4024	1.28177
1613980_at	TC47300	Subtilisin serine protease [Arabidopsis thaliana]	AAK59595	SK	E	0.804371	1.28132	0.670886	CB968799	TC60334		0.325616
1609995_s_at	TC45908	1-aminocyclopropane-1-carboxylate oxidase	AAA33697	PL SK	C	1.6772	1.50282	0.866048	CB970406	TC60326	1.77251	1.09395
1620173_at	TC40501	Alanine:glyoxylate aminotransferase 2 homolog [Arabidopsis thaliana]	AAD48838	SK	C	-0.0372034	-1.3169	0.177008	CF213526	TC60168		1.18054
1621027_a_at	TC46646	unknown protein [Oryza sativa (japonica cultivar-group)]"	AAO64781	PL	E	-1.01747	-0.799385	-0.551325	CF215422	TC60153	-1.40851
1614178_at	TC38352	Rubisco activase alpha form precursor [Larrea tridentata]	AAP83929	PL	L	-1.17061	-0.806333	-0.455297	CD714991	TC60032	1.74673	-1.10841
1614697_at	TC39545	oleosin [Corylus avellana]	AAO67349	PL SK	I	2.64252	2.40523	0.416746	CB346214	TC59934	-0.590498	-0.95702
1613635_at	TC38874	gamma-tocopherol methyltransferase [Oryza sativa (japonica cultivar-group)]	XP_467331	PL	J	1.68816	0.162419	-0.0757809	CF515464	TC59806	0.540302
1618107_at	TC46244	Rieske iron-sulfur protein L73G19.30 - Arabidopsis thaliana	AAL11569	PL	L	-1.02706	-0.186302	-0.226583	CF403374	TC59787	1.28691
1606794_at	TC39447	Thaumatin-like protein [Vitis vinifera]	AAQ10092	SK	F	0.519756	1.3328	0.117248	CB972023	TC59784		6.05593
1614808_at	TC38916	4-methyl-5(b-hydroxyethyl)-thiazole monophosphate biosynthesis protein [Arabidopsis thaliana]	AAG41438	PL		-1.03225	-0.887788	0.0663439	BQ792403	TC59777	3.55063	1.965
1608756_at	TC47738	Polygalacturonase-like protein [Fragaria x ananassa]	AAP33475	PL	G	-1.56696	-0.465308	0.784146	BQ798436	TC59719	2.51663
1621220_at	TC38863	Dicyanin [Lycopersicon esculentum]	AAF66242	PL SK	F	1.2273	1.34767	0.558417	CB919187	TC59624	3.56556	4.46742
1610623_s_at	TC51191	membrane protein [Solanum tuberosum]	CAC37355	SK	J	0.190956	1.83178	-0.18976	CD802108	TC59517		0.166277
1609652_s_at	TC46464	Cellulose synthase-like protein OsCslA9 [Oryza sativa]	AAL25573	PL SK	E	-2.09848	-2.28791	-0.483499	CF215703	TC59328	4.83687	5.60114
1612635_at	TC40461	Unknown protein	BAD83550	SD		0.950865	0.607007	1.42922	CB976953	TC59245	-0.455249		3.08503
1607730_at	TC40407	No hit		PL SK		1.06342	1.27648	0.929262	CB981472	TC59217	0.170352	2.07665
1617656_at	TC40009	pom14 [Solanum tuberosum]	CAA63967	SK	F	-0.242239	-1.26527	0.00134924	CF513562	TC59125		3.28121
1615548_at	TC45018	No hit		PL		2.74494	1.51672	1.29246	CA809748	TC59114	2.02583
1618110_s_at	TC45790	Stem specific protein	AAK53036	PL	J	1.19237	0.229724	0.166008	CF404940	TC58996	2.1805
1609401_at	TC46593	Unknown protein [Arabidopsis thaliana]	AAD49767	PL SK		-1.82043	-1.80717	-0.103	CA813645	TC58944	3.52259	3.58376
1610553_at	TC48324	Avr9\/Cf-9 rapidly elicited protein 194 [Nicotiana tabacum]	AAG43553	PL	F	1.17254	0.226011	-0.157292	CA814084	TC58894	2.45063
1621395_at	TC38344	Glutathione transferase [Carica papaya]	CAA04391	PL	A	-1.23725	-0.995599	-0.296688	CD797719	TC58892	3.29629	0.817632
1614561_at	TC46248	unknown protein [Oryza sativa (japonica cultivar-group)]	CAB43889	SK	K	-0.311562	-1.17791	-0.442269	CD798668	TC58843		4.62267
1619379_at	TC46673	Phosphate\/phosphoenolpyruvate translocator protein [Oryza sativa (japonica cultivar-group)]	AAO16996	SK		-0.536202	-1.03858	-0.712791	CF604687	TC58801		1.29979
1608799_at	TC47054	Pectin methylesterase [Oryza sativa (japonica cultivar-group)]	NP_915049	SK	C	-0.266543	-1.40761	-0.145895	BQ800204	TC58800		2.77856
1615407_at	TC46987	Copper transporter protein homolog [Arabidopsis thaliana]	CAB51175	PL SK	E	-1.6889	-1.42372	-0.218738	CA818445	TC58788	4.40141	2.21667
1622651_at	TC46387	Polyphenol oxidase [Populus balsamifera subsp. trichocarpa x Populus deltoides]	AAU12257	SK	J	0.332748	2.20991	-0.621398	CF605906	TC58764		1.78576
1607621_at	TC47226	peptide transporter-like protein [Arabidopsis thaliana]	CAB87147	SK	K	0.0364635	-1.72159	-0.101363	CF406023	TC58636		1.33026
1608141_at	TC41545	Zinc finger (C3HC4-type RING finger) family protein [Arabidopsis thaliana]	AAP54875	SK	K	1.52526	-1.19665	0.236798	CF415667	TC58575
1614196_at	TC41369	unknown protein [Arabidopsis thaliana]	AAS07174	PL	B	1.31195	0.137945	0.0754219	CF517007	TC58560	3.01798
1621032_at	TC47127	Unknown protein	CAB51654	SK	A	0.668766	1.5674	0.898951	CD797702	TC58513		-1.29664
1609259_at	TC43920	Glutathione S-transferase GST 23 [Glycine max]	AAG34813	PL	E	-1.00451	-0.644524	-0.630588	CF514872	TC58486	-0.645018
1607658_at	TC41357	Rieske iron-sulfur protein Tic55 [Pisum sativum]	CAA04157	PL	F	-1.21277	-0.166747	-0.634693	CF512465	TC58384	-0.660176
1618818_at	TC39304	esterase\/lipase\/thioesterase family protein [Arabidopsis thaliana]	AAK92739	SK	L	-0.979373	-1.0709	-0.537192	CB981892	TC58350	0.486906	1.43408
1606781_at	TC43409	TAF14b [Oryza sativa (japonica cultivar-group)]	BAD68649	SK	L	-0.951944	-1.29856	0.0211124	BQ796322	TC58334		1.43106
1608337_at	TC45853	farnesylated protein (ATFP6) [Arabidopsis thaliana]	CAB37514	PL	F	1.46901	0.42359	0.638529	BQ792532	TC58296	-0.0531336
1612418_at	TC39363	Unknown protein [Arabidopsis thaliana]	AAK68841	PL	J	1.1123	0.293373	0.496191	CB979148	TC58291	-1.16775
1606575_at	TC40377	RING zinc finger protein	AAO44037	SK	K	-0.520116	-1.04791	-0.685486	CB918396	TC58235		-0.945241
1621301_at	TC40359	RNA-binding protein	AAG40395	SK	K	0.0714138	-1.06582	-0.696618	CB341732	TC58224		-0.467645
1622799_at	TC48094	No hit	0	SD	B	-0.0588021	-0.0507247	-1.70691	CB981824	TC58188			1.84324
1614862_at	TC40352	Short chain alcohol dehydrogenase [Arabidopsis thaliana]	AAO22710	PL SK	F	2.05491	1.38186	-0.388891	BQ797749	TC58159	12.331	7.46113
1619909_at	TC45963	S-adenosylmethionine synthetase [Actinidia chinensis]	AAA81377	SK		-0.186794	1.05407	0.158118	CF215233	TC58157		4.05618
1610360_at	TC38699	ultraviolet-B-repressible protein [Gossypium hirsutum]	AAS58469	SK	K	0.0925743	-1.09545	-0.0963823	CB973023	TC58115		1.52362
1612777_at	TC41943	unknown protein [Arabidopsis thaliana]	CAA18208	PL SK	J	1.53783	1.2345	0.446194	BQ796950	TC58110	2.31	0.402966
1612339_at	TC40955	Unknown protein	AAO41120	SK		-0.0863437	1.09981	0.112344	CF214400	TC58101		0.362423
1609893_at	TC38517	LTCOR11 [Lavatera thuringiaca]	AAB62947	SK	B	2.03456	2.23947	-0.280881	BQ798416	TC57964		-1.03022
1617307_at	TC41387	RING-H2 finger protein RHA2a [Arabidopsis thaliana]	AAC68671	PL		-1.32069	-0.820088	-0.375503	CA817068	TC57911	1.67487
1611491_at	TC41939	PIN1-like auxin transport protein [Populus tremula x Populus tremuloides]	AAM54033	PL SK	C	1.02612	1.04111	0.387671	CB970901	TC57901	2.5458	2.58515
1613871_at	TC38869	Class IV chitinase [Vitis vinifera]	AAM95447	SK		0.285258	3.06736	0.313588	CF207387	TC57889		-0.442474
1615641_at	CD798890	No hit		SD	B	-0.0411012	0.138524	-2.68918	CD798890	TC57823			9.1638
1616146_at	TC49372	Unknown protein	CAB52467	SK		-0.0467246	1.24156	0.170928	CF214045	TC57819		-0.277852
1618370_at	TC45209	subunit XI of photosystem I reaction center [Spinacia oleracea]	CAA45775	SK	F	-0.078671	-1.43777	-1.31545	CF510718	TC57721		1.21312
1609526_at	TC44669	Alcohol oxidase [Oryza sativa]	CAA18625	SK	C	-0.0851909	-1.28262	-0.179199	CF210472	TC57704		-0.922901
1621835_at	TC39852	No hit		PL	J	1.23523	0.991648	0.621037	CF514954	TC57683	-0.500548
1611326_at	TC40715	Sugar transporter [Lycopersicon esculentum]	CAC00697	PL	D	-2.96193	-0.268434	-1.17208	CF513404	TC57616	9.58422
1620784_at	TC48108	TMV response-related gene product [Nicotiana tabacum]	BAB41200	SK	I	0.0601684	1.21675	1.17026	CD011068	TC57457		-0.827106
1620484_at	TC40256	No hit		PL SD	L	1.43248	0.705396	1.50055	CD799248	TC57413	3.07339		3.53564
1610427_at	TC46853	Myo-inositol oxygenase [Oryza sativa (japonica cultivar-group)]"	AAM97054	SD	L	0.0713365	0.441872	1.12086	CB978888	TC57328			5.37113
1608022_at	TC48377	9-cis-epoxycarotenoid dioxygenase 1 [Vitis vinifera]	AAR11193	SK	G	0.870142	1.46788	0.722272	BQ798105	TC57089		1.68357
1610862_at	TC48360	Mitochondrial carrier protein [imported] - Arabidopsis thaliana	CAB83115	PL		-1.44646	-0.709861	-0.693018	CF215748	TC57070	7.38753	0.0905757
1616008_at	TC50767	No hit		PL		1.20027	0.835473	0.474326	CF516120	TC57064	-0.12766
1608898_at	TC50818	dynein light chain - like protein	AAR92244	SK	J	0.974247	1.23395	0.0589865	CA818027	TC57042	-0.317104	1.92914
1608698_at	TC39303	esterase\/lipase\/thioesterase family protein [Arabidopsis thaliana]	AAK92739	PL SK	L	-1.20335	-1.11237	-0.629116	CF213690	TC57000	0.19768	-0.527221
1620270_at	TC46486	Unknown protein	BAB39887	SK	F	0.433837	1.02951	0.135717	CF517547	TC56928		-0.157875
1621954_at	TC47474	Seed maturation protein PM28 [Glycine max]	BAB02504	PL	B	1.47484	0.875731	1.05086	CB913338	TC56841	2.49433
1608562_at	TC45378	chloroplast ferredoxin-NADP+ oxidoreductase precursor [Capsicum annuum]	CAB71293	SD	F	-0.59771	-0.755204	-1.25812	CB349150	TC56830			0.895738
1620307_at	TC39055	Caleosin [Sesamum indicum]	AAF13743	PL	B	2.12955	1.22974	0.0233048	CB348708	TC56723	1.89213
1613102_s_at	TC38505	phosphoribulokinase [Triticum aestivum]	CAB56544	SD	F	0.0908416	-1.11225	-1.88142	CA809430	TC56646			-0.0180688
1620071_at	TC41768	Unknown protein	CAB87746	PL		1.15285	0.848876	0.568832	BQ800214	TC56624	1.97724	-0.370183
1606767_at	TC44738	No hit		SK		0.735647	1.00535	0.894069	CB342661	TC56616		-1.318
1609507_s_at	TC42336	Amino acid permease, putative [Arabidopsis thaliana]	AAG50709	SK	L	-0.757538	-1.14716	-0.130752	CD801015	TC56580		-1.04924
1616910_at	TC40259	E-beta-ocimene synthase [Lotus corniculatus var. japonicus]	AAT86042	PL	G	-1.14563	0.966834	-0.087584	CB968953	TC56408	3.55939	1.80151
1610064_at	TC45602	SPF1 protein [Ipomoea batatas]	BAA06278	PL	F	1.23089	0.681656	-0.104964	CB341653	TC56397	-0.747345
1613317_at	TC48261	Unknown protein [Arabidopsis thaliana]	CAB36549	SK	F	0.0735315	1.02844	0.254047	CB340110	TC56345		6.20271
1619879_s_at	TC38478	H-protein [Flaveria anomala]	CAA85761	SK	C	0.0040009	-1.02465	-0.131756	CB340231	TC56342		1.42779
1619655_at	TC48156	No hit		SK		0.706768	1.05173	0.241226	CF604767	TC56308		-1.0625
1610203_at	TC41955	PSII 32 kD protein [Calycanthus floridus var. glaucus]	CAD28701	PL		1.27008	0.486696	0.658716	CD009386	TC56267	-0.272736
1607619_s_at	TC51212	Unknown protein	CAG27628	SK		-0.154434	1.7576	0.176474	CA814423	TC56227		1.16543
1619710_at	TC42177	Dirigent protein [Arabidopsis thaliana]	BAC42662	SK		0.182972	1.90478	1.38169	BM436446	TC56222		-0.054832
1619371_at	TC42069	Beta-carotene hydroxylase [Vitis vinifera]	AAM77007	PL	B	1.6192	1.43204	-0.00982663	CA809340	TC56181	-1.26893
1612948_at	TC40906	Leucine-rich repeat family protein [Arabidopsis thaliana]	AAN64153	PL	E	-1.48628	-0.454722	-0.409213	CF209355	TC56131	6.48327
1612678_at	TC51669	ABC transporter protein [Arabidopsis thaliana]	AAO50638	PL	J	1.04967	0.446821	0.169325	CF212553	TC56108	0.360345
1611149_at	TC46821	Cellulose synthase catalytic subunit-like protein [Arabidopsis thaliana]	CAB43899	SK		0.172603	2.38595	0.0332051	BM437543	TC56091		11.9947
1608213_at	TC40865	subtilisin serine protease [Arabidopsis thaliana]	AAK93686	PL	L	-1.00884	-0.872329	-0.183592	CF209965	TC56063	-0.822358
1611529_at	TC38771	Caffeine synthase [Coffea arabica]	BAB39213	SK	L	-0.594122	1.85222	-0.39001	CF208335	TC56048		1.15161
1618916_at	TC47266	Cysteine synthase [Nicotiana plumbaginifolia]	AAR18402	SK	F	0.594214	1.65923	0.767129	CA808970	TC55999		3.48159
1621210_at	TC40880	LOB domain protein 41 \/ lateral organ boundaries domain protein 41 (LBD41) [Arabidopsis thaliana]	AAM63270	SK	I	1.23023	1.538	0.472796	CB979564	TC55931		-1.08182
1611080_at	TC47757	DnaJ-like protein [Phaseolus vulgaris]	AAB36543	SK	J	-0.276214	-1.5175	-1.03814	CF372804	TC55849		0.69759
1620561_at	TC47530	No hit		PL SK		1.64169	1.24963	0.855085	CD713601	TC55788	3.21539	1.10915
1611085_at	TC41410	unknown [Arabidopsis thaliana]	AAM61352	SK	J	-0.457879	-1.10398	-0.123472	BQ794277	TC55725		0.448172
1610243_at	TC39259	Glutathione S-transferase T4 [Lycopersicon esculentum]	AAG16759	SK	C	-0.0744475	1.85018	0.268517	BM437744	TC55724		11.7159
1618643_at	TC39913	Lipase\/acylhydrolase [Arabidopsis thaliana]	AAF23243	SK	C	-0.187608	-1.21131	0.158333	CF208002	TC55714		4.70842
1607167_at	TC40346	Cellulose synthase catalytic subunit [Arabidopsis thaliana]	AAL36396	PL	L	-1.53374	0.315404	0.369196	CF210160	TC55634	7.44743
1620324_at	TC48466	Receptor protein kinase-like protein [Arabidopsis thaliana]	CAB78010	PL	D	-1.96652	-1.19727	-0.891663	CB002490	TC55586	1.10616
1618658_at	TC45574	Fiber annexin [Gossypium hirsutum]	AAC33305	PL SK		-1.22936	-1.30216	-0.267107	CF215632	TC55515	4.98133	5.42322
1610927_at	TC42109	long cell-linked locus protein-like [Oryza sativa (japonica cultivar-group)]"	AAQ89656	PL	E	-1.38112	-0.633509	-0.0929368	CF415394	TC55469	0.0532075
1612773_at	TC47303	Branched-chain amino acid aminotransferase [Arabidopsis thaliana]	AAK32910	PL SK	E	-1.64639	-1.17881	-0.410024	CF215183	TC55455	7.40302	3.44228
1608566_s_at	TC39984	Heavy-metal-associated domain-containing protein [Arabidopsis thaliana]	NP_171656	SK		0.220122	1.56162	0.480722	CA817781	TC55406		4.06977
1616474_at	TC41648	Leucoanthocyanidin dioxygenase-like protein [Arabidopsis thaliana]	AAQ65162	PL		-1.22708	0.41927	-0.057388	CB970062	TC55405	4.76851
1610751_at	TC41875	Unknown protein [Arabidopsis thaliana]	CAB88260	PL	E	-1.45726	-0.754623	0.2378	CB975385	TC55379	4.5619
1620618_at	TC39013	APG protein [Arabidopsis thaliana]	AAL61949	SK	F	0.124581	-1.18189	-0.725784	BQ794587	TC55377		3.62942
1613672_at	TC49233	unknown protein [Arabidopsis thaliana]	AAK82560	PL	J	1.99573	1.15836	0.163899	CD715453	TC55356	-1.16013
1615401_at	TC38177	UTP-glucose glucosyltransferase [Manihot esculenta]	CAA54611	SK		-0.0242395	2.48867	0.241335	CB342555	TC55331		-0.189013
1618038_at	TC47633	disease resistance protein EDS0	AAM62411	PL SK		1.09659	1.40411	-0.14971	CA818781	TC55328	1.49207	4.54754
1615829_s_at	TC38576	Aquaporin TIP3 [Vitis berlandieri x Vitis rupestris]	AAF78757	SK	K	-0.13245	-1.76632	-0.0856186	CF371656	TC55300		9.77631
1614409_at	TC45368	chlorophyll binding protein precursor	AAA33711	SK	C	-0.244754	-1.16773	-0.398336	CA817387	TC55189		0.114924
1607341_at	TC46294	proline-rich protein APG isolog [Cicer arietinum]	CAB81548	SK	C	-0.237407	-1.27097	0.0437931	CB970018	TC55188		4.97513
1619990_at	TC47124	dehydroquinate dehydratase\/shikimate:NADP oxidoreductase [Lycopersicon esculentum]	AAC17993	SD	J	0.00704995	0.834745	-1.01755	CB969395	TC55183			0.519914
1618920_at	TC49621	Peroxidase 13 precursor (EC 1.11.1.7) (Atperox P13).	AAL93153	PL	G	-1.24726	-0.767527	-0.16923	CD013695	TC55171	2.73118
1609151_at	TC48232	Contains similarity to Pfam family PF00070 - Pyridine nucleotide-disulphide oxidoreductase class-I\; score=26.1, E=0.0008, N=1 [Arabidopsis thaliana]	AAD48975	SK	B	0.637751	1.58292	0.600142	CD004023	TC55146		0.986455
1615927_s_at	TC45141	chloroplast ferredoxin I [Nicotiana tabacum]	AAS58496	SD	F	-0.892562	-0.893389	-1.04243	CB972155	TC55109			0.370946
1613834_at	TC38405	Unknown protein [Arabidopsis thaliana]	AAL61925	PL SK	C	-1.63977	-1.36929	-0.217771	BQ797196	TC55052	1.5197	0.726343
1621970_at	TC47299	Unknown protein	BAD09388	SK		0.126244	1.33295	0.203947	CD713131	TC55041		5.94608
1620512_at	TC46080	Phytochrome-associated protein 2 [Arabidopsis thaliana]	AAC99773	PL SK	G	-1.41835	-1.89688	-0.0748584	CF212300	TC55033	-1.30682	-0.90064
1619925_at	TC39841	Zeaxanthin epoxidase [Nicotiana plumbaginifolia]	CAA65048	SK	K	0.0631852	-1.0139	-0.216219	CA813994	TC54923		1.46265
1617262_at	TC48633	Unknown [Hyacinthus orientalis]	NP_176689	PL	B	-1.13669	-0.493478	-0.0623244	CB348038	TC54852	2.17033
1622517_at	TC39873	unknown protein [Arabidopsis thaliana]	CAC84114	SK	K	0.338358	-1.26893	-0.239825	CB970523	TC54809		4.95814
1606678_at	TC42489	NAM (no apical meristem)-like protein [Arabidopsis thaliana]	AAK96835	PL SK		1.66188	1.77019	0.959764	CB913489	TC54748	-0.137247	0.908486
1622416_at	TC38438	Lipid transfer protein 3 precursor [Gossypium hirsutum]	AAG29777	PL	K	-2.12727	-0.0687631	-0.443845	CF518913	TC54638	1.59964
1620013_at	TC50319	RING zinc finger protein	BAD25417	SK	E	-0.960665	-1.00046	-0.28551	CF373827	TC54462	1.27944	1.82672
1622282_at	TC38807	fructokinase 2\; S1 self-incompatibility locus-linked 3.16 protein [Petunia integrifolia subsp. inflata]	AAQ09999	PL	F	2.27449	1.04105	0.501395	CD712313	TC54393	-0.437404
1610959_at	TC42672	Unknown protein [Oryza sativa (japonica cultivar-group)]	BAB10058	SK	F	0.961745	1.79049	0.591084	CD720524	TC54368	-0.672963	5.69139
1621582_at	TC47246	Thioesterase family protein [Arabidopsis thaliana]	NP_199648	PL		-1.32906	-0.537363	-0.567647	CB007952	TC54365	-0.22092
1612706_at	TC40975	Laccase (diphenol oxidase) family protein [Arabidopsis thaliana]	AAO22735	SK		-0.00854289	1.44329	0.310237	CB002359	TC54354		2.31904
1613087_at	TC38772	No hit		PL		1.1658	0.64924	0.615113	CB838072	TC54332	0.0957943
1612176_at	TC39436	aldose 1-epimerase-like protein [Arabidopsis thaliana]	BAB02717	PL	B	-1.02201	-0.704639	-1.01622	CF212948	TC54262	-0.799527
1612123_at	TC46976	Unknown protein [Arabidopsis thaliana]	AAF02163	PL		-1.00887	-0.77067	-0.770709	BQ799342	TC54242	5.55487	2.51912	2.54374
1612519_at	TC40646	No hit		SD	B	0.434386	0.42129	1.2079	CF369076	TC54226			1.75237
1622394_at	TC50815	No hit	0	PL	K	-1.11442	-0.377783	-0.769778	CF513308	TC54186	-1.35577
1620896_at	TC40484	Subtilisin-like protease [Lycopersicon esculentum]	CAA07000	SK	K	-0.118313	-1.24133	-0.11989	BQ798046	TC54134		1.25854
1621592_s_at	TC45479	Dehydrin-like protein [Vitis riparia]	AAF37268	PL	J	1.39179	0.978478	0.0597787	BQ792954	TC54112	-0.734982
1622842_at	TC45543	Unknown protein	CAC09928	SK		0.687061	1.00678	0.486048	CA813936	TC54052	-0.829476	2.92258
1618155_at	TC40094	UTP-glucose glucosyltransferase [Manihot esculenta]	CAA54613	SK	F	0.0265234	1.41518	0.810289	CD004374	TC54048		0.18708
1619345_s_at	TC44909	Carbonic anhydrase isoform 1 [Gossypium hirsutum]	AAM97142	PL	E	-1.40792	-0.214626	0.212515	BM436862	TC54010	5.96227
1608981_at	TC48195	phospholipase [Arabidopsis thaliana]	AAK43921	SD	F	-0.453387	-0.0327106	-1.09725	CF209511	TC53940			0.38014
1619235_at	TC39498	Actoylglutathione lyase family protein \/ glyoxalase I family protein [Arabidopsis thaliana]	NP_565231	PL SK	E	-1.03147	-1.16805	0.0883557	CB969704	TC53911	0.140264	0.84455
1613054_at	TC40543	auxin-regulated protein [Arabidopsis thaliana]	CAA18855	SK	K	0.107773	-1.94286	0.216806	BQ794856	TC53877		6.90311
1609045_at	TC46917	Allergenic isoflavone reductase-like protein Bet v 6.0102 [Betula pendula]	AAG22740	PL SD	I	-1.21931	-0.840216	-1.0886	CF214620	TC53862	1.90987		0.139881
1614548_at	TC45532	purine permease [Oryza sativa (japonica cultivar-group)]	BAD19736	PL	J	1.58976	0.661711	-0.35643	CF413619	TC53852	4.15717
1618595_at	TC46045	(-)-isopiperitenol dehydrogenase [Mentha x piperita]	AAU20370	PL SK		-1.15869	-1.31983	-0.758444	BQ798258	TC53841	1.35148	2.34497
1609497_at	TC45745	heat shock protein, putative [Arabidopsis thaliana]	AAM63342	SD	F	0.0582661	-0.687615	-1.39658	CD801719	TC53832			3.69062
1616198_at	TC47273	ethylene-responsive element binding factor [Nicotiana sylvestris]	BAA97123	PL	J	1.41565	0.900964	0.463738	CF405950	TC53821	2.54785
1616779_at	TC44698	Proteophosphoglycan [Oryza sativa (japonica cultivar-group)]	BAD61066	PL		1.1506	0.59647	0.486761	CF207799	TC53774	2.15358
1614806_s_at	TC39121	WRKY4 transcription factor [Vitis aestivalis]	AAR37421	SK	J	0.63422	1.57927	0.833194	CB343751	TC53734		4.30303
1614175_at	TC46791	Thi [Citrus sinensis]	CAB05370	PL SK	L	-3.58396	-1.50352	-1.2033	CF405441	TC53549	10.8947	1.60922
1622534_at	TC39094	photosystem I-N subunit [Phaseolus vulgaris]	AAO49652	SK	C	-0.227231	-1.129	0.242775	BQ799942	TC53444		2.77912
1614190_at	TC51406	No hit		PL		1.64989	0.892022	-0.0526025	CF207712	TC53350	3.5071
1617510_s_at	TC45857	NtPRp27 [Nicotiana tabacum]	BAA81904	SK		0.405641	2.70611	1.05684	CD719788	TC53320		-0.77667
1608762_at	TC41507	Heat shock transcription factor-like protein [Arabidopsis thaliana]	CAB39937	SD		-0.0496085	0.16324	1.11537	BQ797424	TC53242			2.65315
1620840_at	TC46110	Expansin 3 [Malus x domestica]	AAM89261	SK	C	-0.0932023	-3.10448	0.0228608	CB968965	TC53122		9.28564
1621818_at	TC38295	Dehydration-responsive protein RD22 [Prunus persica]	AAL26909	SK	K	-0.0417559	-1.85063	0.0580648	CB971338	TC53047		8.51393
1607082_at	TC46559	Speckle-type POZ protein-related [Arabidopsis thaliana]	AAR24650	PL		-0.96443	-0.186298	0.192154	CF516413	TC53008	1.34373
1610527_at	TC38597	Sorbitol transporter [Prunus cerasus]	AAM44082	SK		-0.0785526	2.21726	0.81216	CA815926	TC52979		-0.491727
1615926_at	TC38876	thioredoxin m4	CAA35826	SD SK	F	-0.057937	-1.07527	-1.14023	CA816891	TC52892		1.17108	1.19404
1608265_at	TC41597	amidase-like protein [Arabidopsis thaliana]	CAB45449	SD	B	-0.158342	0.113994	-1.05503	CD801767	TC52827			6.05082
1614230_at	TC38608	Type 1 non-specific lipid transfer protein precursor [Triticum aestivum]	CAH04984	SK	K	0.0681412	-1.3775	0.0572984	CB975652	TC52748		3.84639
1620598_at	TC41586	Disease resistance gene [Pinus sylvestris]	AAR36911	SK	G	0.662629	1.70475	0.918879	CF213889	TC52720		1.60625
1611810_at	TC44982	No hit		PL		1.35714	1.02083	1.04177	CB981503	TC52691
1619623_a_at	TC45009	11S seed storage globulin [Chenopodium quinoa]	AAS67037	SD	B	-0.143676	-0.0537254	1.41764	CB976175	TC52666			2.96808
1612918_at	TC45858	sorbitol dehydrogenase [Arabidopsis thaliana]	AAK43976	PL SK	I	1.31745	1.78924	-0.429838	CA808864	TC52651	-0.548242	2.62485
1610481_at	TC40641	Unknown protein [Oryza sativa (japonica cultivar-group)]	BAD67647	SK	L	-0.931293	-1.12733	-0.602653	CB976207	TC52632	4.80721	7.03435	0.653944
1621688_at	TC46333	Glycerophosphoryl diester phosphodiesterase family protein [Arabidopsis thaliana]	AAL59949	PL	B	1.1793	0.18228	-0.453636	CF415096	TC52611
1622249_at	TC38632	glycolate oxidase [Cucurbita cv. Kurokawa Amakuri]	BAA03131	PL	B	-1.33288	-0.408115	-0.849672	CA817903	TC52568	1.38637
1607216_at	TC39991	Phloem-specific lectin-like protein [Arabidopsis thaliana]	BAB11208	PL	G	1.40604	0.572218	0.156652	CA809494	TC52556	-0.89126
1611364_at	TC38677	Photosystem I reaction center subunit III [Vigna radiata]	AAD27880	SK	F	-0.145292	-1.1568	-0.75983	CF211293	TC52528		0.488697
1613229_s_at	TC48280	Phosphatidylinositol-4-phosphate 5-kinase [Oryza sativa (japonica cultivar-group)]	AAP55050	PL SK	E	-1.5944	-1.71851	-0.762942	CB977360	TC52515	3.81711	3.97138
1611172_at	TC45618	SOS2-like protein kinase [Glycine max]	AAM83095	PL SK	J	1.85628	1.84591	0.0905427	CB003645	TC52484	14.7473	14.791
1621093_at	TC41417	cotton fiber expressed protein 1 [Gossypium hirsutum]	AAC33276	SK	B	0.354349	1.25605	0.375341	CB343061	TC52458		6.81701
1620960_a_at	TC45014	chloroplast small heat shock protein class I [Capsicum frutescens]	AAQ19680	PL	B	2.03134	1.10424	0.028933	CF515315	TC52422	2.92304
1614593_at	TC44911	Chlorophyll a\/b-binding protein type I precursor - tomato	S16294	SK	K	-0.661831	-1.20867	-0.547847	CF511805	TC52379		3.53394
1619450_s_at	TC45576	Caffeic acid O-methyltransferase [Vitis vinifera]	AAF44672	SK	L	0.371896	2.48632	0.323636	CF215109	TC52364		7.34416
1612050_at	TC39952	Acidic chitinase III [Nicotiana tabacum]	CAA77656	SK	B	-0.0995614	1.66249	-0.386911	CF208838	TC52359		2.05338
1606999_at	TC38336	Ycf1 protein [Calycanthus floridus var. glaucus]	CAD28780	SK		-0.837135	-1.05501	-0.486848	CF213738	TC52357		-0.201105
1613759_s_at	TC40935	CCCH-type zinc finger protein [Arabidopsis thaliana]	AAM97061	PL	J	-1.62168	-0.687971	-0.179477	CF517125	TC52344	5.66398
1611643_at	TC47718	Hin1 like protein [Capsicum chinense]	BAD11071	PL SK	B	2.66196	2.59677	-0.119385	CF519104	TC52279	-0.247802	0.77529
1620919_at	TC45147	Rieske FeS [Nicotiana tabacum]	CAA46808	SD	F	0.442229	-0.843351	-1.00612	CB343034	TC52245			0.0809774
1619251_at	TC46692	zinc finger (B-box type) family protein [Arabidopsis thaliana]"	BAD46368	SK	E	-0.982796	-1.1889	-0.300167	BQ797498	TC52212		-0.996801
1614836_s_at	TC38334	S-adenosyl-L-methionine synthetase 1 [Catharanthus roseus]	CAA95856	SK	L	0.909359	1.65232	0.485039	BQ794862	TC52183		0.615334
1608504_at	TC41780	blight-associated protein p12 precursor [Oryza sativa (japonica cultivar-group)]	XP_450993	SK	K	0.124433	-1.33699	-0.162521	BQ797231	TC52168		0.531602
1613193_at	TC42358	No hit		SK		-0.661209	-1.054	-0.319543	CA814224	TC52160		-0.617583
1621225_at	TC49646	polygalacturonase [Arabidopsis thaliana]	CAA23048	SK	L	-0.702125	-1.04074	-0.294407	CB974537	TC52140		0.439125
1613428_at	TC38964	Chloroplast oxygen-evolving protein 16 kDa subunit [Nicotiana benthamiana]	AAW80966	SD SK	F	-0.142026	-1.1008	-1.69216	CF207158	TC52084		0.0936052	3.22157
1620946_a_at	TC45017	11S globulin-like protein [Corylus avellana]	AAL73404	SD		0.0306808	0.072787	3.40632	CB348039	TC52065			2.83427
1612444_at	TC38484	major latex-like protein [Arabidopsis thaliana]	CAC83581	SK	C	-0.0252845	-2.15063	-0.0281353	CF214623	TC51935		6.72924
1606845_at	TC47592	Phi-1-like protein [Arabidopsis thaliana]	AAP42136	SK		0.637042	2.41811	-0.790676	CF212991	TC51916		3.09244
1611135_at	TC48696	alpha-hydroxynitrile lyase [Arabidopsis thaliana]	AAL36348	SD	B	-0.112358	0.392224	-1.25719	CB983077	TC51911			2.47266
1608892_at	TC44915	Lipoxygenase [Nicotiana attenuata]	AAP83137	PL	L	-1.34765	-1.05733	-0.567596	CF373801	TC51909	-1.43041
1617214_s_at	TC38443	Eukaryotic translation initiation factor 3, subunit 1 alpha, 35kDa [Oryza sativa (japonica cultivar-group)]	AAL36101	PL SK	E	-1.97092	-1.86669	-0.467626	BQ799716	TC51869	4.72983	3.87996
1607127_s_at	TC39388	Pathogenesis related protein [Oryza sativa (japonica cultivar-group)]	AAD38293	SK	K	0.185198	1.43298	0.250228	CA809554	TC51862		1.39562
1606832_at	TC47657	Glycosyl hydrolase family 5 protein\/cellulase ((1-4)-beta-mannan endohydrolase) [Arabidopsis thaliana]	AAP40422	PL SK	E	-1.83833	-1.59701	-0.427269	CF214798	TC51861	7.13115	5.17775
1611947_at	TC44924	unknown [Arabidopsis thaliana]	AAO44031	PL	F	1.21496	0.117948	-0.131127	CA818604	TC51792	-1.32355
1620424_at	TC38410	Chalcone isomerase [Elaeagnus umbellata]	AAL36093	PL	F	-1.14636	-0.33018	-0.993058	CB349003	TC51784	1.05354		-0.0874381
1609278_at	TC45605	DC1.2 homologue [Nicotiana tabacum]	BAA95794	PL	F	1.46425	0.52592	0.018954	BQ800064	TC51780	0.956506
1607607_s_at	TC45490	Flavanone 3-hydroxylase [Camellia sinensis]	AAT68774	PL	F	-1.02141	-0.133372	-0.454367	CF213943	TC51735	3.53021
1614643_at	TC46166	Caffeoyl-CoA O-methyltransferase [Vitis vinifera]	CAA90969	SK	C	0.624779	2.11322	0.1894	CF214966	TC51729		0.233468
1618815_at	TC47476	family II lipase EXL3 [Arabidopsis thaliana]	AAK30018	SK	C	-0.0362825	-1.18168	-0.0182054	CF513065	TC51716		0.168798
1611542_at	TC38507	GPO1 PPO [Vitis vinifera]	CAA01887	SK	K	0.0403717	-1.62009	-0.00544225	CB971080	TC51691		9.10772
1615294_x_at	CF202128	No hit		PL	A	-1.6977	-0.384261	-0.302326	CF202128		0.776733
1613973_at	AY037918	Vitis riparia internal transcribed spacer 1	AY037918	PL SD SK	B	1.93604	1.64489	2.05379	AY037918		5.12087	3.45124	5.82516
1616575_at	AF418567	Stilbene synthase 2 [Vitis sp. cv. 'Norton']	AAL09047	SK		-0.0493597	1.12332	0.317964	AF418567			-0.916629
1616434_s_at	AF239740	Caffeic acid O-methyltransferase [Vitis vinifera]	AAF44672	SK	L	0.845201	1.82318	-0.165857	AF239740			1.32938
1614086_at	AF194173	Alcohol dehydrogenase	AAB65840	SK	B	1.05889	2.00331	-0.750497	AF194173			2.23165
1616413_at	AF003007	VVTL1 [Vitis vinifera]	AAB61590	SK	B	-0.0293101	1.30282	0.360521	AF003007			-0.507273
1615595_at	AF239617	beta-1,3-glucanase	AAF44667	PL SK	B	3.66253	3.14256	-0.0994139	AF239617		6.00346	5.31903
1616500_at	AF194175	Alcohol dehydrogenase 3 [Vitis vinifera]	AAG01383	PL	B	1.70853	1.10701	0.0877172	AF194175		-0.364115
1612699_at	BQ798614	flavanone 3-hydroxylase	AAD43161	SK	C	-0.792822	-1.22617	-0.57928	BQ798614		-0.776674	3.31104
1614863_at	CF209845	No hit	0	PL	B	1.14409	0.652248	-0.350738	CF209845		0.853808
1619424_at	BQ800205	WRKY DNA-binding protein 21 [Arabidopsis thaliana]	AAK28441	SK	K	0.186951	-1.07059	0.221739	BQ800205			2.23783
1609744_at	CF203760	alanine acetyl transferase [Arabidopsis thaliana]	AAM63289	SK	J	0.86604	1.44015	0.794678	CF203760			2.66069
1615728_at	AY082522	auxin-induced protein IAA9 (pir||T05902)	AAL92850	SK	E	-0.895958	-1.03305	-0.293361	AY082522		-0.251608	0.264415
1618814_at	AY174164	Ornithine decarboxylase [Vitis vinifera]	AAO49839	SD		0.411113	-0.123561	-2.25126	AY174164				2.92969
1614568_at	BQ793088	GDSL-motif lipase\/hydrolase family protein [Arabidopsis thaliana]	NP_188039	PL	I	-1.60369	-0.512572	-0.636982	BQ793088		-0.570301
1617507_s_at	CF206215	No hit		SD	B	-0.0383695	0.00431431	-1.53567	CF206215				1.74082
1606634_at	CF206214	Nodulin-like protein [Plantago major]	CAH58632	PL	G	-1.78059	-1.10763	-0.313598	CF206214		-0.0960617
1608529_at	CF201423	EDS1-like	AAL85347	SK		0.784037	1.04939	-0.144112	CF201423		-0.979298	1.84343
1612811_at	CF373161	Homeobox protein	AAA32815	SK		-0.166796	-1.18201	0.327056	CF373161			7.29376
1613998_at	CF213680	Phytochelatin synthetase-like protein [Phaseolus vulgaris]	AAR13304	PL	E	-1.31652	-0.882706	-0.875672	CF213680		3.06909	-0.948198
1608350_at	CF205997	Unknown protein [Arabidopsis thaliana]	AAM62692	SK	B	0.834205	1.03473	-0.068855	CF205997		0.496575	2.56177
1614668_at	CF373733	Adenine phosphoribosyl transferase [Oryza sativa (japonica cultivar-group)]	BAC81171	SK		-0.754746	-1.18623	-0.578167	CF373733		-1.42967	2.53974
1608930_at	CF415183	Enod8.3 [Medicago truncatula]	AAL68830	SK	K	0.520522	1.54024	0.769287	CF415183			2.83971
1611117_at	CF201368	No hit		SK		0.387662	2.78394	0.462132	CF201368			-0.697556
1613916_at	CF404702	Isp4-like protein [Arabidopsis thaliana]	AAM20694	PL	K	1.79097	-0.0277449	0.119017	CF404702		3.2863
1617922_at	CF405309	Lipoxygenase	AAB65767	PL	L	1.11732	1.00936	1.00925	CF405309		-0.999618
1610775_s_at	CF206474	WRKY transcription factor-b [Capsicum annuum]	AAW66459	PL SK	F	2.10159	1.04939	-0.188511	CF206474		8.59731	0.992296
1620236_at	CF207000	No hit		PL SK		1.00618	1.23569	0.685578	CF207000		-0.953031	0.853686
1607353_at	CF206245	Unknown protein [Arabidopsis thaliana]	BAA97181	SD	B	0.118463	0.456177	-1.21788	CF206245				0.498016
1609909_s_at	CF206328	Xyloglucan endotransglycosylase [Gossypium herbaceum]	AAO65151	SD	B	-0.0380323	-0.224115	-1.36304	CF206328				6.21497
1616308_at	CF207045	No hit		SK		-0.036674	2.87619	0.76142	CF207045			-0.119767
1622637_at	TC49080	No hit		SK	K	-0.271492	-1.59726	-0.0678411	CF211985			2.0421
1606788_s_at	CF204720	No hit		SK	G	0.584662	1.93099	1.01775	CF204720			2.26207
1614769_at	CF207048	hypothetical protein [Populus deltoides x Populus maximowiczii]	CAG27628	SK		0.206284	1.67446	0.0766113	CF207048			3.73132
1621051_at	CK136957	UTP-glucose glucosyltransferase [Manihot esculenta]	CAA54611	SK	F	0.672948	1.46519	0.514533	CK136957			3.71316
1622253_at	CF415330	Unknown protein	AAK44107	PL SK		-1.17073	-1.12051	-0.775406	CF415330		1.83056	0.907582
1607794_a_at	TC40435	Aldose 1-epimerase family protein [Arabidopsis thaliana]	CAB71091	PL SK SD	I	-3.01833	-1.39818	-1.24469	CF609956		10.0351	0.931536	0.269432
1616628_at	CK136902	No hit		SD		1.26011	0.59061	2.11857	CK136902				0.608113
1614317_at	CF201355	33 kDa polypeptide of water-oxidizing complex of photosystem II [Nicotiana tabacum]	CAA45701	SK	K	-0.0961306	-1.4051	-0.990914	CF201355			2.30357
1610800_at	CF204250	OJ1402_H07.15 [Oryza sativa (japonica cultivar-group)]	NP_915563	SK	C	-0.206664	1.07511	0.0771426	CF204250			3.17953
1622299_s_at	CK136935	NADPH-protochlorophyllide oxidoreductase [Vigna radiata]	AAF89208	SD SK	F	-0.125174	-1.12953	-1.22038	CK136935			0.333992	0.237694
1617491_at	CK138162	alpha-hydroxynitrile lyase [Arabidopsis thaliana]	AAF19562	SD	B	-0.131097	0.0625141	-1.39184	CK138162				6.26807
1608039_s_at	TC48974	Lysine decarboxylase-like protein [Arabidopsis thaliana]	AAM64859	SK		0.101176	1.13699	0.255877	CF512409			7.96688
1621883_at	CK136961	No hit		PL		1.28024	0.452814	1.13131	CK136961		-1.36619
1609349_s_at	CK138139	No hit		SD	B	-0.292068	-0.268322	-1.89182	CK138139				3.80396
1608741_s_at	CF206716	1-deoxy-D-xylulose-5-phosphate synthase [Artemisia annua]	AAD56390	SK	C	-0.223316	-1.08442	-0.0274169	CF206716			-0.872365
1618478_at	CF515277	UDP-galactose 4-epimerase-like protein [Oryza sativa (japonica cultivar-group)]	BAC24804	PL SK		1.03565	1.11623	0.275528	CF515277		-1.43394	-0.428841
1620245_at	CF202722	cytochrome P450 [Pyrus communis]	AAL66194	SK	K	0.0129775	1.67151	-0.0685139	CF202722			9.26088
1621836_at	AF373604	MADS-box protein 5 [Vitis vinifera]	AAM21345	SK	B	-0.482346	-1.03077	-0.165901	AF373604			0.614016
1618778_at	TC49998	Avr9\/Cf-9 rapidly elicited protein 75 [Nicotiana tabacum]	AAG43558	SD SK		0.236766	1.39264	1.06952	CA814441			3.17335	-0.100366
1606669_s_at	CF568908	No hit	0	PL	L	-1.25914	-0.481586	-1.13713	CF568908		0.355076
1613022_s_at	CF569215	No hit		PL	K	-2.16075	0.0169053	-0.427908	CF569215		0.998223
1617019_at	X75969	Chalcone synthase [Vitis vinifera]	CAA53583	SD	F	0.0636068	0.353961	-1.00662	X75969				1.37698
1622048_at	CF519161	Unknown protein	BAC83203	PL		1.34355	0.605109	-0.13141	CF519161		-1.07429
1612649_s_at	CA809370	WRKY transcription factor NtEIG-D48 [Nicotiana tabacum]	BAB16432	PL	F	1.22535	0.41785	0.272381	CA809370		6.60795
1606834_s_at	CB968939	Mitochondrial carrier protein [Ribes nigrum]	CAA07568	PL	G	-1.19054	-0.818537	0.137174	CB968939		-1.14051
1613608_at	TC46849	metallothionein-like protein [Arabidopsis thaliana]	AAD02561	SD		-0.0439539	0.0969704	1.267	CB916843				0.348355
1611612_at	CF414500	No hit		PL		2.38365	1.28635	1.94708	CF414500		-0.783795
1615922_at	TC40386	universal stress protein (USP) family protein [Arabidopsis thaliana]	NP_566406	SD	B	0.0381971	0.349993	1.29649	CB918668				1.33901
1620305_at	AY043233	Polygalacturonase PG1 [Vitis vinifera]	AAK81876	SD	A	0.0636292	0.801232	2.48772	AY043233				0.662644
1619065_at	TC39574	cinnamoyl-CoA reductase [Oryza sativa (japonica cultivar-group)]	AAP55155	PL	F	1.04347	0.378221	0.141379	CB972322		0.738199
1611705_s_at	CF202744	No hit		PL		1.21459	0.621508	1.06725	CF202744		-0.37485
1614170_at	CB970175	Abl interactor-like protein-2 [Arabidopsis thaliana]	AAW49257	PL	G	-1.30512	-0.766729	0.0603867	CB970175		4.52428	-0.831767
1611926_at	CB971438	No hit		PL	L	-1.77614	-0.504508	-0.932359	CB971438		11.8627		4.19729
1612552_at	CA818350	S-adenosyl-L-methionine:salicylic acid carboxyl methyltransferase\; 41514-39166 [Arabidopsis thaliana]	AAG51997	SK	B	0.215274	1.85402	-0.0258578	CA818350			1.3789
1620342_at	CF207053	caffeic acid O-methyltransferase [Capsicum annuum]	AAG43822	PL SK	J	1.43137	1.43387	-0.649519	CF207053		8.88206	8.6841	0.241224
1617026_at	CD797284	No hit	0	SK	L	-0.614197	-1.50715	-0.377741	CD797284			-0.975348
1609107_at	TC39715	Zinc-finger protein 1 [Datisca glomerata]	AAD26942	SD		1.13051	1.27024	1.91398	CF608697				0.00848418
1611473_at	TC46385	unknown protein [Arabidopsis thaliana]	AAO63819	SK	C	-1.38889	-1.65047	-1.30295	CB340737			-0.239214
1613158_at	TC45075	Cytochrome c oxidase subunit II [Raphanus sativus]	AAB88867	SD	C	0.715087	0.313605	1.10722	CB349843		-0.462344		3.80454
1608259_at	CF205412	No hit	0	SD	J	0.0867895	0.810668	1.0085	CF205412				0.0124391
1611086_at	CF415431	Acyltransferase homolog [Petunia x hybrida]	BAA93453	SK	F	0.39487	-1.71597	-0.0658343	CF415431			8.8357
1621854_at	CF204105	receptor-like protein kinases [Arabidopsis thaliana]	AAD49993	SK	C	-0.0680955	1.21298	0.192615	CF204105			5.69744
1613339_at	AF305093	Polygalacturonase inhibiting protein [Vitis vinifera]	AAK14075	PL SD	B	1.72204	1.48686	-2.48904	AF305093		-1.19977		3.52273
1619682_x_at	CF205002	No hit		SK		0.244799	2.07642	0.0187145	CF205002			5.29636
1618776_x_at	CF205279	No hit	0	SK	K	-0.0190998	-1.05932	-0.0299593	CF205279			2.0197
1616128_s_at	CF203713	No hit		SD	F	-0.059365	-0.115298	-1.75123	CF203713				2.84264
1618893_at	CF204978	NADPH-dependent oxidoreductase [Oryza sativa]	AAK52587	SK		0.0722932	1.32953	0.321182	CF204978			4.90171
1613082_at	CF205439	No hit	0	PL SK	B	1.15782	1.14015	0.0227024	CF205439		0.832489	0.6904
1612511_at	CF206021	Cytochrome P450 [Glycine max]	CAA71514	SK	C	0.159385	1.96838	0.58924	CF206021			4.39941
1611166_at	CF206128	leucine-rich repeat protein [Oryza sativa	NP_909832	PL	F	-1.08041	-0.748976	-1.15974	CF206128		-1.21233
1618326_x_at	CF205664	Unknown protein [Arabidopsis thaliana]	AAQ89609	SK	J	0.0273347	2.04685	-0.267702	CF205664			-0.559969
1620785_at	CF205969	Unknown protein	CAG27628	SK	K	-0.00048595	1.67884	0.0108893	CF205969			6.85173
1622065_at	TC45985	Fructose-1,6-bisphosphatase precursor [Solanum tuberosum]	AAD25541	SK	C	-0.0362888	-1.25838	-0.0716275	CD801714			4.99678
1606741_at	CF200678	U-box domain-containing protein [Arabidopsis thaliana]	NP_190813	SK		0.1226	1.15483	-0.0237479	CF200678			0.387743
1622019_s_at	CF204368	Lipoxygenase [Nicotiana attenuata]	AAP83137	PL	L	-1.42061	-0.876621	-0.834675	CF204368		-0.878298
1618219_at	BQ797739	YABBY3 [Arabidopsis thaliana]	AAD33717	SK	L	-0.813077	-1.20537	0.210467	BQ797739		0.583998	4.86973
1616698_at	CF201799	1-aminocyclopropane-1-carboxylate oxidase [Diospyros kaki]	BAB89351	PL SK		1.6788	1.61456	0.831173	CF201799		0.638595	0.559129
1611427_x_at	CF202711	No hit		PL		1.11605	0.433506	1.145	CF202711		-1.04634
1616268_x_at	CF202745	unknow protein [Nicotiana tabacum]	BAD83567	PL		0.997563	0.546581	0.879343	CF202745		4.45259	-1.26993	2.79923
1607926_at	CF202256	Membrane protein [Solanum tuberosum]	CAC37355	SK	J	0.209062	1.60253	0.190405	CF202256			5.9341
1611876_s_at	CF202444	Chitinase 3-like protein precursor [Trichosanthes kirilowii]	AAL01886	SK	B	-0.419463	1.62584	-0.604435	CF202444			0.809778
